# Supplementary material for: Conservation of Ancient Genetic Pathways for Intracellular Persistence Among Animal Pathogenic Bordetellae
Source: Front Microbiol. 2019 Dec 11;10:2839. doi: 10.3389/fmicb.2019.02839 (PMC6917644; doi:10.3389/fmicb.2019.02839)
Supplement: Supplementary file 2 [file Data_Sheet_2.xls]

## Sheet: Read_Counts
Supplementary file 1: Read counts
	B. bronchiseptica in vitro culture			B. bronchiseptica in macrophages
	Control_A	Control_B	Control_C	Bb in MØ_A	Bb in MØ_B	Bb in MØ_C
AYT36_RS00005	787	744	882	204	149	187
AYT36_RS00010	104	64	89	6	11	9
AYT36_RS00015	412	390	464	29	34	37
AYT36_RS00020	418	471	501	26	14	19
AYT36_RS00025	402	391	412	24	20	23
AYT36_RS00030	453	392	437	17	23	19
AYT36_RS00035	40611	43814	56847	11107	11298	10752
AYT36_RS00040	7363	6600	7874	2051	2132	2163
AYT36_RS00045	68	95	172	135	130	128
AYT36_RS00055	941	1014	1028	480	514	546
AYT36_RS00060	4354	5090	5702	852	798	800
AYT36_RS00065	3265	3590	4408	892	723	679
AYT36_RS00075	2677	1858	2122	888	815	894
AYT36_RS00080	20741	18218	22925	6263	5523	6567
AYT36_RS00085	7253	5209	7627	2140	2030	2361
AYT36_RS00100	128	108	117	18	11	14
AYT36_RS00105	419	343	391	55	64	39
AYT36_RS00110	427	355	372	54	58	51
AYT36_RS00115	166	178	192	34	34	32
AYT36_RS00120	125	121	236	96	116	100
AYT36_RS00125	76	67	82	22	14	16
AYT36_RS00130	74	61	74	16	23	18
AYT36_RS00135	21	26	26	14	21	13
AYT36_RS00140	3853	2706	4081	2028	1685	1806
AYT36_RS00145	2786	2668	3698	3612	3303	3279
AYT36_RS00160	5141	6096	6403	3015	2992	3052
AYT36_RS00165	9202	8172	9372	6507	5938	6208
AYT36_RS00170	1326	1020	1479	896	809	840
AYT36_RS00175	350	223	416	252	245	253
AYT36_RS00180	2601	2097	2570	673	647	700
AYT36_RS00185	382	329	391	158	188	154
AYT36_RS00190	668	527	677	205	188	191
AYT36_RS00195	3017	2015	2593	501	569	547
AYT36_RS00200	977	728	917	186	159	162
AYT36_RS00205	352	345	483	69	89	76
AYT36_RS00210	4458	6462	9432	1450	1432	1584
AYT36_RS00215	325	347	314	39	30	35
AYT36_RS00220	641	546	768	161	129	154
AYT36_RS00225	185	153	205	18	12	6
AYT36_RS00230	7095	6624	8598	8760	8378	8289
AYT36_RS00235	1616	1614	2513	3282	3084	3097
AYT36_RS00240	3193	3081	5081	3117	2904	2984
AYT36_RS00245	1499	1386	2113	1231	1307	1201
AYT36_RS00255	5587	5492	6077	2176	2179	2370
AYT36_RS00260	2492	2159	2172	588	584	588
AYT36_RS00265	3758	4109	4917	741	668	696
AYT36_RS00270	232	259	322	54	69	78
AYT36_RS00275	4046	3806	3751	423	395	426
AYT36_RS00280	17449	20166	19792	1641	1263	1275
AYT36_RS00285	346	360	524	168	165	182
AYT36_RS00290	159	135	237	85	79	93
AYT36_RS00295	1517	1218	1313	540	555	564
AYT36_RS00300	1266	1066	1187	203	202	213
AYT36_RS00305	7314	6707	6903	1213	1162	1225
AYT36_RS00310	7364	7057	7717	958	905	1086
AYT36_RS00315	26465	25488	28157	5990	6327	6553
AYT36_RS00320	106	121	139	52	45	43
AYT36_RS00325	287	310	273	141	133	126
AYT36_RS00330	1504	1245	1189	323	293	326
AYT36_RS00335	637	580	530	108	95	91
AYT36_RS00340	150	137	152	61	60	52
AYT36_RS00345	162	151	136	76	49	54
AYT36_RS00350	3924	3395	3728	494	488	466
AYT36_RS00355	880	842	882	261	245	195
AYT36_RS00370	12	8	15	16	14	9
AYT36_RS00375	285	254	264	41	35	39
AYT36_RS00380	2036	1759	2055	186	160	192
AYT36_RS00385	399	332	367	79	88	102
AYT36_RS00390	197	169	222	22	20	22
AYT36_RS00395	341	353	352	30	28	24
AYT36_RS00400	146	125	126	15	10	17
AYT36_RS00405	903	787	810	55	53	57
AYT36_RS00410	574	444	523	58	53	52
AYT36_RS00415	2157	2205	2636	385	300	370
AYT36_RS00420	718	722	819	85	76	98
AYT36_RS00425	36	32	43	6	3	3
AYT36_RS00430	60	45	48	5	10	7
AYT36_RS00435	76	74	72	6	8	6
AYT36_RS00440	141	116	187	23	22	28
AYT36_RS00445	106	95	98	20	19	14
AYT36_RS00450	28	29	25	10	4	4
AYT36_RS00455	28	27	15	3	2	8
AYT36_RS00460	46	45	67	17	17	9
AYT36_RS00465	101	91	114	16	13	20
AYT36_RS00470	71	46	62	10	8	8
AYT36_RS00475	115	83	94	12	13	9
AYT36_RS00480	10	11	14	0	3	1
AYT36_RS00485	11	13	14	2	0	2
AYT36_RS00490	56	57	44	3	5	7
AYT36_RS00495	17	14	21	2	4	2
AYT36_RS00500	121	119	171	56	50	55
AYT36_RS00505	61	41	45	28	31	28
AYT36_RS00510	63	44	59	39	29	33
AYT36_RS00515	48	55	44	142	101	124
AYT36_RS00520	53	47	57	30	24	20
AYT36_RS00525	321	232	281	43	39	46
AYT36_RS00530	202	181	222	54	41	48
AYT36_RS00535	52	53	50	16	21	16
AYT36_RS00545	128	142	200	64	55	56
AYT36_RS00550	75	77	74	7	4	3
AYT36_RS00555	224	209	223	5	10	12
AYT36_RS00560	95	117	135	4	8	9
AYT36_RS00565	128	108	100	20	28	25
AYT36_RS00570	170	133	134	49	43	41
AYT36_RS00575	15673	16671	18301	1908	1715	1819
AYT36_RS00580	1570	1334	1499	126	120	117
AYT36_RS00585	1716	1522	1645	120	116	143
AYT36_RS00590	229	284	349	277	271	247
AYT36_RS00595	213	185	230	82	55	59
AYT36_RS00600	997	855	1121	302	277	309
AYT36_RS00605	417	457	552	106	94	96
AYT36_RS00610	162	127	122	22	24	27
AYT36_RS00615	69	48	41	7	3	5
AYT36_RS00620	94	84	72	17	19	20
AYT36_RS00625	381	385	536	115	91	103
AYT36_RS00630	366	367	471	112	91	101
AYT36_RS00635	533	431	467	36	30	28
AYT36_RS00645	94	93	113	13	8	8
AYT36_RS00650	113	89	152	12	7	6
AYT36_RS00655	190	226	208	19	15	11
AYT36_RS00660	591	648	886	64	54	68
AYT36_RS00665	186	292	386	27	21	21
AYT36_RS00670	237	232	313	21	18	18
AYT36_RS00675	1118	1409	1678	62	57	71
AYT36_RS00680	262	225	261	20	13	16
AYT36_RS00685	337	331	403	56	50	44
AYT36_RS00690	380	392	426	47	44	44
AYT36_RS00695	832	702	896	71	70	58
AYT36_RS00700	1066	1075	1253	138	133	122
AYT36_RS00710	343	365	438	61	46	48
AYT36_RS00715	363	294	319	14	13	7
AYT36_RS00720	543	634	713	27	32	30
AYT36_RS00725	243	268	402	41	29	38
AYT36_RS00730	92	81	128	46	38	38
AYT36_RS00740	792	727	599	53	62	68
AYT36_RS00745	243	243	232	22	15	19
AYT36_RS00750	692	676	867	40	27	40
AYT36_RS00755	361	344	417	20	20	20
AYT36_RS00760	182	139	174	24	21	20
AYT36_RS00765	406	340	526	114	92	85
AYT36_RS00770	116	114	207	6	7	12
AYT36_RS00775	238	200	234	39	47	34
AYT36_RS00780	190	181	215	9	8	14
AYT36_RS00785	405	339	398	22	25	19
AYT36_RS00790	286	229	223	22	16	21
AYT36_RS00795	206	184	207	16	10	5
AYT36_RS00800	552	562	687	79	69	69
AYT36_RS00810	297	211	262	15	21	18
AYT36_RS00815	264	240	254	46	31	40
AYT36_RS00820	22	19	28	5	1	1
AYT36_RS00825	453	472	494	47	29	43
AYT36_RS00830	473	409	454	68	68	50
AYT36_RS00835	399	350	452	32	34	29
AYT36_RS00840	107	110	90	12	9	9
AYT36_RS00845	220	187	210	13	17	10
AYT36_RS00850	104	77	80	5	12	6
AYT36_RS00855	210	152	205	28	33	20
AYT36_RS00860	705	587	670	214	178	172
AYT36_RS00865	329	287	317	62	72	59
AYT36_RS00870	91	49	84	27	25	16
AYT36_RS00875	418	362	377	51	37	43
AYT36_RS00900	96	79	125	77	47	55
AYT36_RS00905	614	623	679	209	216	200
AYT36_RS00910	391	402	455	1180	1180	1154
AYT36_RS00915	78	49	69	682	638	652
AYT36_RS00925	4350	4368	5278	2339	1997	2004
AYT36_RS00930	100	76	97	27	21	29
AYT36_RS00935	92	87	73	2	1	4
AYT36_RS00940	48	47	47	1	2	2
AYT36_RS00945	78	82	88	2	4	3
AYT36_RS00950	31	27	32	4	1	4
AYT36_RS00955	85	63	74	3	1	2
AYT36_RS00960	102	78	93	23	14	20
AYT36_RS00970	127	119	133	7	13	10
AYT36_RS00975	889	859	912	106	121	114
AYT36_RS00980	187	142	171	15	9	26
AYT36_RS00985	232	225	278	36	43	36
AYT36_RS00990	657	787	983	220	199	208
AYT36_RS00995	206	172	185	14	18	17
AYT36_RS01000	253	242	256	32	22	18
AYT36_RS01005	1401	1187	1635	472	385	384
AYT36_RS01010	67	49	73	24	18	31
AYT36_RS01020	290	251	299	29	40	37
AYT36_RS01025	1400	1299	706	18	15	20
AYT36_RS01030	2368	2113	1014	32	25	24
AYT36_RS01035	96	64	78	25	16	19
AYT36_RS01040	1175	961	998	107	94	101
AYT36_RS01045	409	348	377	46	32	35
AYT36_RS01050	183	182	181	54	48	61
AYT36_RS01055	2466	2771	5028	2287	2298	2339
AYT36_RS01060	99	93	98	20	19	12
AYT36_RS01065	115	93	110	10	16	17
AYT36_RS01070	113	103	122	13	9	9
AYT36_RS01075	117	115	137	13	9	13
AYT36_RS01080	112	88	143	23	20	21
AYT36_RS01085	71	74	98	22	22	23
AYT36_RS01090	161	191	204	19	20	18
AYT36_RS01100	3401	2567	2264	116	158	157
AYT36_RS01105	1181	1016	907	77	54	76
AYT36_RS01110	132	91	101	8	8	12
AYT36_RS01115	40	48	42	8	8	5
AYT36_RS01125	20	22	20	17	17	11
AYT36_RS01130	10	11	11	10	12	6
AYT36_RS01135	17	13	5	6	2	6
AYT36_RS01140	15	10	14	8	3	7
AYT36_RS01145	41	29	37	14	7	10
AYT36_RS01150	37	34	52	11	11	11
AYT36_RS01155	31	19	28	4	8	8
AYT36_RS01160	20	20	22	8	3	3
AYT36_RS01165	28	24	24	5	7	3
AYT36_RS01170	15	15	13	8	4	3
AYT36_RS01175	123	136	185	190	167	179
AYT36_RS01180	800	929	1153	452	385	434
AYT36_RS01185	200	188	309	1412	1231	1231
AYT36_RS01190	238	206	222	65	56	46
AYT36_RS01195	437	402	426	58	49	49
AYT36_RS01200	320	277	321	74	64	65
AYT36_RS01205	201	163	164	46	40	45
AYT36_RS01210	470	371	441	68	78	65
AYT36_RS01215	657	617	727	88	99	87
AYT36_RS01220	150	102	136	19	15	15
AYT36_RS01225	457	433	477	63	66	73
AYT36_RS01235	85	73	102	25	29	25
AYT36_RS01245	503	494	668	248	220	223
AYT36_RS01250	471	401	444	75	71	73
AYT36_RS01255	300	229	257	24	24	16
AYT36_RS01260	156	132	133	21	13	22
AYT36_RS01265	123	107	109	7	17	14
AYT36_RS01270	314	250	241	30	36	48
AYT36_RS01275	149	146	153	19	27	22
AYT36_RS01280	680	617	674	122	106	109
AYT36_RS01285	6	8	12	10	8	4
AYT36_RS01290	65	68	89	12	9	13
AYT36_RS01295	75	47	45	8	2	6
AYT36_RS01300	291	259	298	38	28	35
AYT36_RS01305	162	117	135	49	43	33
AYT36_RS01310	95	82	110	18	9	9
AYT36_RS01315	443	294	281	34	19	16
AYT36_RS01320	182	188	176	23	33	31
AYT36_RS01325	129	140	160	62	62	55
AYT36_RS01330	815	672	736	32	41	50
AYT36_RS01335	1358	1191	1365	265	202	206
AYT36_RS01340	1681	1517	1691	90	98	91
AYT36_RS01345	579	497	555	32	31	36
AYT36_RS01350	226	288	364	109	89	90
AYT36_RS01355	220	184	197	21	31	26
AYT36_RS01360	56	48	76	11	8	8
AYT36_RS01365	31	24	28	2	6	8
AYT36_RS01370	1	5	2	0	0	1
AYT36_RS01375	1	3	0	0	0	0
AYT36_RS01380	9	12	10	1	0	0
AYT36_RS01385	21	8	8	0	0	0
AYT36_RS01390	46	29	37	5	7	6
AYT36_RS01395	109	93	87	18	13	13
AYT36_RS01400	136	123	121	7	5	7
AYT36_RS01405	24	24	20	1	2	2
AYT36_RS01410	71	84	76	17	8	7
AYT36_RS01415	157	168	160	22	19	11
AYT36_RS01420	38	26	26	2	1	9
AYT36_RS01425	75	67	55	6	5	10
AYT36_RS01430	40	41	36	2	0	0
AYT36_RS01435	32	20	15	1	2	2
AYT36_RS01440	20	16	19	1	0	1
AYT36_RS01445	1030	828	749	25	22	23
AYT36_RS01450	674	622	564	20	18	18
AYT36_RS01455	761	615	851	150	148	143
AYT36_RS01460	221	198	258	31	25	22
AYT36_RS01465	68	59	76	4	15	11
AYT36_RS01470	282	275	303	35	44	40
AYT36_RS01475	312	221	241	57	68	52
AYT36_RS01480	654	431	530	81	83	88
AYT36_RS01485	264	240	238	120	132	113
AYT36_RS01495	396	326	376	133	114	97
AYT36_RS01505	669	561	602	67	71	83
AYT36_RS01510	2108	1863	2071	192	165	153
AYT36_RS01515	784	666	687	51	32	44
AYT36_RS01520	203	152	257	72	78	69
AYT36_RS01525	666	662	738	54	64	66
AYT36_RS01530	553	498	721	201	183	209
AYT36_RS01535	1829	1951	2184	292	281	269
AYT36_RS01540	285	277	315	41	45	47
AYT36_RS01545	1066	970	967	182	151	151
AYT36_RS01550	1454	1314	1671	433	527	412
AYT36_RS01555	1523	1572	1843	192	210	183
AYT36_RS01560	184	140	180	25	31	28
AYT36_RS01565	790	698	805	65	102	91
AYT36_RS01570	2312	2173	2333	423	377	387
AYT36_RS01575	2458	1671	2216	2183	2177	2170
AYT36_RS01585	465	407	402	50	39	50
AYT36_RS01590	653	560	705	164	167	170
AYT36_RS01595	2548	2639	2180	1511	1605	1545
AYT36_RS01600	433	478	548	106	139	113
AYT36_RS01605	50	40	40	10	11	12
AYT36_RS01610	79	85	75	12	12	16
AYT36_RS01615	28	16	19	5	4	5
AYT36_RS01620	98	107	111	7	11	10
AYT36_RS01630	465	440	492	70	61	45
AYT36_RS01635	18	44	42	15	7	10
AYT36_RS01640	19912	18404	22363	3819	3413	3447
AYT36_RS01645	5539	4659	4398	85	117	110
AYT36_RS01650	2696	2340	2270	31	33	55
AYT36_RS01655	4637	3968	4066	72	54	83
AYT36_RS01660	1609	1518	1446	15	12	22
AYT36_RS01665	426	446	543	26	19	18
AYT36_RS01670	106	103	113	2	6	11
AYT36_RS01675	78	78	101	2	8	9
AYT36_RS01685	188	201	212	7	8	13
AYT36_RS01690	103	117	141	5	12	10
AYT36_RS01695	46	27	43	12	7	8
AYT36_RS01700	12	19	13	2	2	4
AYT36_RS01705	54	33	38	21	20	6
AYT36_RS01710	117	94	114	26	22	27
AYT36_RS01715	6	3	8	3	1	2
AYT36_RS01720	509	403	420	78	78	89
AYT36_RS01725	73	58	87	30	29	26
AYT36_RS01730	186	131	139	12	17	6
AYT36_RS01735	62	51	52	5	4	7
AYT36_RS01740	38	38	39	6	3	4
AYT36_RS01745	37	27	32	8	4	4
AYT36_RS01750	22	19	15	5	3	3
AYT36_RS01755	16	12	13	2	3	7
AYT36_RS01760	55	55	43	4	6	6
AYT36_RS01765	89	63	89	20	14	16
AYT36_RS01770	132	85	111	15	18	26
AYT36_RS01775	157	118	131	20	18	19
AYT36_RS01780	48	64	59	10	11	14
AYT36_RS01785	46	37	46	4	0	4
AYT36_RS01790	177	150	239	41	40	32
AYT36_RS01795	4	8	8	3	1	3
AYT36_RS01800	22	13	28	3	4	4
AYT36_RS01805	6	11	5	1	1	0
AYT36_RS01810	17	20	20	1	5	3
AYT36_RS01815	114	86	93	21	15	11
AYT36_RS01820	78	74	80	28	28	30
AYT36_RS01825	74	65	70	5	12	8
AYT36_RS01830	45	33	25	4	7	4
AYT36_RS01835	232	273	318	30	42	43
AYT36_RS01840	34	46	43	3	3	4
AYT36_RS01845	12	17	14	2	4	1
AYT36_RS01850	10	20	16	0	5	1
AYT36_RS01855	14	13	12	0	1	1
AYT36_RS01860	26	7	16	2	2	0
AYT36_RS01865	11	7	7	1	1	0
AYT36_RS01870	14	7	15	1	0	1
AYT36_RS01875	16	14	4	1	1	3
AYT36_RS01880	1	1	3	0	0	0
AYT36_RS01885	8	5	5	1	1	1
AYT36_RS01890	157	136	159	18	11	13
AYT36_RS01895	107	80	86	10	1	6
AYT36_RS01900	26	26	25	12	6	9
AYT36_RS01905	131	111	123	19	33	22
AYT36_RS01910	501	530	579	59	57	64
AYT36_RS01915	176	138	173	18	17	20
AYT36_RS01920	83	99	142	20	12	15
AYT36_RS01925	475	589	672	86	65	84
AYT36_RS01930	257	317	554	89	81	80
AYT36_RS01935	220	305	415	276	256	255
AYT36_RS01940	2600	2519	2875	324	295	320
AYT36_RS01945	752	600	646	50	49	66
AYT36_RS01960	462	413	385	80	71	67
AYT36_RS01965	51	34	65	9	11	8
AYT36_RS01970	23	36	33	5	8	9
AYT36_RS01975	16	13	22	4	7	2
AYT36_RS01980	7	9	3	0	1	1
AYT36_RS01985	56	55	55	11	9	4
AYT36_RS01990	74	56	82	3	5	7
AYT36_RS01995	275	211	243	28	26	26
AYT36_RS02000	759	600	697	41	36	36
AYT36_RS02005	311	262	246	8	7	14
AYT36_RS02010	1393	1180	1324	136	119	166
AYT36_RS02015	51	49	76	11	18	10
AYT36_RS02020	33	33	39	4	7	4
AYT36_RS02025	40	39	37	7	2	3
AYT36_RS02030	25	24	20	3	6	3
AYT36_RS02035	106	63	72	9	6	4
AYT36_RS02040	63	66	91	22	10	19
AYT36_RS02045	246	204	278	33	32	41
AYT36_RS02050	171	146	167	26	39	36
AYT36_RS02055	241	186	272	95	77	69
AYT36_RS02060	134	140	196	21	24	26
AYT36_RS02065	339	366	490	79	65	71
AYT36_RS02070	257	240	268	34	30	28
AYT36_RS02080	42	42	35	8	11	8
AYT36_RS02090	34	39	42	7	3	8
AYT36_RS02095	141	129	159	18	17	23
AYT36_RS02100	431	348	337	33	36	50
AYT36_RS02105	282	227	205	19	18	34
AYT36_RS02110	253	225	266	33	24	30
AYT36_RS02115	406	345	479	37	46	45
AYT36_RS02120	6743	5740	6491	510	554	542
AYT36_RS02125	364	330	359	44	41	30
AYT36_RS02135	225	172	189	11	16	15
AYT36_RS02140	244	200	215	16	19	12
AYT36_RS02145	9	7	3	4	1	2
AYT36_RS02150	11	11	11	4	2	1
AYT36_RS02155	36	29	30	6	5	4
AYT36_RS02160	23	31	23	4	2	4
AYT36_RS02165	76	85	107	11	14	13
AYT36_RS02170	6	8	6	1	4	2
AYT36_RS02175	129	119	143	15	13	8
AYT36_RS02180	2342	2387	2989	227	215	202
AYT36_RS02185	301	271	300	45	42	50
AYT36_RS02190	72	78	84	16	16	17
AYT36_RS02195	70	46	65	19	18	26
AYT36_RS02200	38	40	32	8	5	7
AYT36_RS02205	91	75	96	20	15	16
AYT36_RS02210	35	27	23	5	6	8
AYT36_RS02215	200	139	178	33	22	36
AYT36_RS02220	360	283	336	43	35	26
AYT36_RS02225	457	525	768	97	81	101
AYT36_RS02230	506	514	646	94	68	88
AYT36_RS02235	47	31	43	3	11	9
AYT36_RS02240	288	274	319	36	23	28
AYT36_RS02245	94	80	114	18	20	19
AYT36_RS02250	128	134	215	59	45	48
AYT36_RS02255	127	108	126	14	13	18
AYT36_RS02260	15	13	20	9	3	3
AYT36_RS02265	197	187	256	21	17	16
AYT36_RS02270	14	22	19	2	4	3
AYT36_RS02275	1143	1035	1210	141	99	151
AYT36_RS02280	3	7	5	1	1	1
AYT36_RS02285	21	20	27	10	6	8
AYT36_RS02290	27393	24966	26615	3146	2899	2798
AYT36_RS02295	2410	2133	2155	104	115	117
AYT36_RS02300	43	41	55	9	11	5
AYT36_RS02305	86	58	62	10	12	10
AYT36_RS02310	30	26	34	5	4	4
AYT36_RS02315	5238	5209	5417	505	555	568
AYT36_RS02320	1354	2161	3980	175	157	184
AYT36_RS02325	553	505	666	52	56	55
AYT36_RS02330	218	190	227	25	20	25
AYT36_RS02335	122	108	129	17	11	16
AYT36_RS02340	68	55	57	12	7	14
AYT36_RS02345	16	31	19	6	2	4
AYT36_RS02350	49	40	31	3	11	6
AYT36_RS02355	38	42	39	4	3	5
AYT36_RS02360	125	101	136	24	20	24
AYT36_RS02365	10	11	9	2	4	7
AYT36_RS02370	104	88	91	18	18	12
AYT36_RS02375	18	11	15	2	1	5
AYT36_RS02380	87	80	109	24	34	25
AYT36_RS02385	40	38	71	11	11	8
AYT36_RS02390	64	83	140	26	25	22
AYT36_RS02395	55	54	51	8	6	9
AYT36_RS02400	792	1849	3621	191	173	198
AYT36_RS02405	289	356	378	39	27	32
AYT36_RS02410	23	25	24	7	5	7
AYT36_RS02420	23	22	24	5	1	2
AYT36_RS02425	168	192	287	35	30	32
AYT36_RS02430	156	170	192	27	23	22
AYT36_RS02435	90	90	108	9	4	4
AYT36_RS02440	123	102	128	20	17	13
AYT36_RS02445	84	106	100	26	18	21
AYT36_RS02450	217	334	530	79	56	57
AYT36_RS02455	108	145	242	56	29	39
AYT36_RS02460	48	50	107	29	20	16
AYT36_RS02465	14	25	49	11	10	9
AYT36_RS02470	21	13	22	18	22	15
AYT36_RS02475	61	92	94	20	24	31
AYT36_RS02480	3	2	7	5	3	2
AYT36_RS02485	5	10	10	2	1	2
AYT36_RS02495	7	7	9	4	2	2
AYT36_RS02500	19	29	25	3	5	2
AYT36_RS02505	9	11	12	1	0	1
AYT36_RS02510	17	11	21	0	3	4
AYT36_RS02515	6	4	8	1	1	2
AYT36_RS02520	131	154	223	20	23	17
AYT36_RS02525	1041	1611	2007	186	136	154
AYT36_RS02530	74	86	122	31	33	25
AYT36_RS02535	65	85	113	44	32	42
AYT36_RS02540	199	194	287	92	87	98
AYT36_RS02545	541	879	1386	295	275	299
AYT36_RS02550	441	322	269	1275	1001	836
AYT36_RS02555	96	94	88	152	115	95
AYT36_RS02560	54	36	38	36	38	30
AYT36_RS02565	18	15	11	6	4	8
AYT36_RS02570	1356	1166	1293	111	119	109
AYT36_RS02575	1517	1560	1662	281	239	260
AYT36_RS02580	819	803	969	222	205	221
AYT36_RS02595	140	119	140	41	30	25
AYT36_RS02600	104	107	126	16	16	14
AYT36_RS02605	57	36	40	2	8	4
AYT36_RS02610	22	15	23	6	3	2
AYT36_RS02615	84	79	79	8	9	8
AYT36_RS02620	1533	1840	1841	305	288	313
AYT36_RS02625	521	654	681	203	231	216
AYT36_RS02630	218	310	403	56	56	55
AYT36_RS02635	298	304	530	97	90	82
AYT36_RS02640	75	89	118	25	24	19
AYT36_RS02645	159	168	224	37	28	24
AYT36_RS02650	31	44	53	4	8	10
AYT36_RS02655	245	251	277	8	6	16
AYT36_RS02660	212	276	355	27	13	14
AYT36_RS02665	76	128	146	6	1	2
AYT36_RS02670	85	106	167	9	6	6
AYT36_RS02675	289	349	403	28	9	14
AYT36_RS02680	53	35	57	10	7	5
AYT36_RS02685	49	67	48	11	13	10
AYT36_RS02690	10	6	12	17	11	7
AYT36_RS02695	4	8	12	1	2	1
AYT36_RS02700	15	13	21	9	3	6
AYT36_RS02705	10	8	9	1	2	0
AYT36_RS02710	23	26	30	8	4	4
AYT36_RS02715	45	37	59	3	3	3
AYT36_RS02720	39	60	62	6	6	6
AYT36_RS02725	11	22	13	3	3	5
AYT36_RS02730	4	2	5	0	0	0
AYT36_RS02735	5	6	10	2	0	1
AYT36_RS02740	25	31	26	7	2	1
AYT36_RS02745	68	40	55	4	8	10
AYT36_RS02750	15	24	24	4	1	1
AYT36_RS02755	3	5	3	1	0	0
AYT36_RS02760	7	7	7	0	2	2
AYT36_RS02765	97	75	92	10	12	8
AYT36_RS02770	27	19	30	8	4	10
AYT36_RS02775	13	7	16	2	2	0
AYT36_RS02780	8	7	6	9	2	5
AYT36_RS02785	11	13	10	5	4	1
AYT36_RS02790	154	128	141	38	28	26
AYT36_RS02795	61	75	53	13	13	11
AYT36_RS02800	6	11	4	4	1	1
AYT36_RS02805	31	42	52	20	7	5
AYT36_RS02810	30	13	25	0	1	2
AYT36_RS02815	14	12	11	1	2	0
AYT36_RS02820	5	2	2	0	0	2
AYT36_RS02825	12	14	8	1	1	3
AYT36_RS02830	33	33	19	4	2	4
AYT36_RS02835	17	19	24	6	0	1
AYT36_RS02840	49	44	60	5	9	4
AYT36_RS02845	45	10	22	1	4	2
AYT36_RS02850	236	257	332	51	50	32
AYT36_RS02855	10	8	14	5	0	3
AYT36_RS02860	9	8	9	2	2	2
AYT36_RS02865	36	53	46	7	12	8
AYT36_RS02870	87	56	65	3	1	4
AYT36_RS02875	13	9	10	2	0	0
AYT36_RS02880	41	35	42	6	0	5
AYT36_RS02885	300	344	373	62	52	53
AYT36_RS02890	43	50	52	3	5	5
AYT36_RS02895	0	1	0	0	0	2
AYT36_RS02900	13	7	18	1	1	4
AYT36_RS02910	23	22	28	2	1	3
AYT36_RS02915	22	24	25	6	5	4
AYT36_RS02920	15	12	11	2	3	3
AYT36_RS02925	94	89	106	5	7	4
AYT36_RS02930	380	360	457	94	109	106
AYT36_RS02935	22	20	29	10	5	7
AYT36_RS02940	90	55	83	10	14	10
AYT36_RS02945	42	46	33	2	5	1
AYT36_RS02950	51	31	37	4	2	3
AYT36_RS02955	27	25	22	1	3	3
AYT36_RS02960	23	17	23	3	3	1
AYT36_RS02965	69	74	64	13	14	13
AYT36_RS02970	66	72	74	27	17	25
AYT36_RS02975	17	18	16	5	6	4
AYT36_RS02980	38	28	25	4	9	4
AYT36_RS02985	5	9	9	1	2	1
AYT36_RS02990	135	140	156	16	17	16
AYT36_RS02995	27	36	38	9	3	3
AYT36_RS03000	74	65	71	12	12	9
AYT36_RS03005	17	17	24	1	1	3
AYT36_RS03010	80	61	76	5	3	6
AYT36_RS03015	183	180	151	7	8	9
AYT36_RS03020	24	23	28	4	3	2
AYT36_RS03025	13	12	10	2	0	1
AYT36_RS03030	17	11	27	4	2	2
AYT36_RS03035	21	26	25	2	3	1
AYT36_RS03040	90	68	85	5	3	6
AYT36_RS03045	40	41	65	8	5	8
AYT36_RS03050	31	35	34	2	3	2
AYT36_RS03055	25	34	49	7	6	1
AYT36_RS03060	27	35	21	2	0	0
AYT36_RS03065	54	53	68	5	5	8
AYT36_RS03070	26	17	26	6	2	2
AYT36_RS03075	27	24	23	4	5	5
AYT36_RS03080	48	33	47	8	2	4
AYT36_RS03085	42	28	27	6	6	4
AYT36_RS03090	21	18	24	3	3	0
AYT36_RS03095	38	20	16	10	7	3
AYT36_RS03100	89	104	111	13	8	14
AYT36_RS03105	15	12	5	4	4	3
AYT36_RS03110	22	27	20	0	3	4
AYT36_RS03115	39	24	30	3	9	6
AYT36_RS03120	61	52	58	2	4	3
AYT36_RS03125	40	46	42	12	4	2
AYT36_RS03130	16	19	21	1	1	4
AYT36_RS03135	54	45	32	4	5	2
AYT36_RS03140	160	153	157	25	32	22
AYT36_RS03145	128	110	135	40	48	41
AYT36_RS03150	68	43	46	11	6	9
AYT36_RS03155	88	76	81	19	16	9
AYT36_RS03160	49	37	30	2	3	6
AYT36_RS03165	56	61	58	9	11	12
AYT36_RS03170	73	81	120	37	40	39
AYT36_RS03175	23	18	11	1	3	3
AYT36_RS03180	45	37	36	7	11	10
AYT36_RS03185	404	432	515	91	92	78
AYT36_RS03190	80	65	72	18	18	19
AYT36_RS03195	63	56	63	8	12	16
AYT36_RS03200	315	301	331	33	27	39
AYT36_RS03205	141	107	131	28	26	28
AYT36_RS03210	27	28	22	3	7	6
AYT36_RS03215	16	14	14	1	0	0
AYT36_RS03220	567	634	574	162	152	173
AYT36_RS03225	24	16	15	2	2	7
AYT36_RS03230	11	16	20	1	0	3
AYT36_RS03235	7	9	8	0	0	1
AYT36_RS03240	35	21	36	3	1	1
AYT36_RS03250	7	1	3	0	0	0
AYT36_RS03255	48	40	31	1	1	1
AYT36_RS03265	12	5	12	0	0	1
AYT36_RS03270	26	8	25	1	0	1
AYT36_RS03275	41	35	24	1	4	1
AYT36_RS03280	42	30	26	5	8	4
AYT36_RS03285	302	347	323	51	49	32
AYT36_RS03290	123	132	132	11	9	8
AYT36_RS03295	24	25	23	2	1	1
AYT36_RS03300	20	25	16	5	4	3
AYT36_RS03305	36	62	40	3	5	5
AYT36_RS03310	20	11	22	4	2	3
AYT36_RS03315	16	16	22	5	7	0
AYT36_RS03320	109	105	142	32	28	39
AYT36_RS03325	4	7	4	0	0	0
AYT36_RS03330	91	118	162	16	11	19
AYT36_RS03335	10	5	5	1	2	2
AYT36_RS03340	3	4	10	2	0	3
AYT36_RS03345	7	4	9	2	0	4
AYT36_RS03350	13	11	8	0	2	3
AYT36_RS03355	34	20	21	2	2	1
AYT36_RS03360	9	11	10	1	1	0
AYT36_RS03365	8	7	5	1	2	3
AYT36_RS03370	30	30	26	3	0	6
AYT36_RS03375	1	5	2	2	1	0
AYT36_RS03380	25	34	35	6	6	7
AYT36_RS03385	5	12	8	5	4	0
AYT36_RS03390	31	27	33	4	4	2
AYT36_RS03395	2	0	4	0	0	0
AYT36_RS03400	116	94	110	42	28	35
AYT36_RS03405	13	16	17	6	7	1
AYT36_RS03410	14	4	9	4	3	5
AYT36_RS03415	27	43	56	15	12	22
AYT36_RS03420	3	7	12	10	6	4
AYT36_RS03425	33	20	14	25	12	23
AYT36_RS03430	56	48	41	20	12	17
AYT36_RS03435	112	102	119	17	12	18
AYT36_RS03440	60	46	59	14	9	10
AYT36_RS03450	10	10	15	0	1	2
AYT36_RS03455	33	35	39	4	2	5
AYT36_RS03460	80	54	67	12	10	12
AYT36_RS03465	26	25	20	2	4	1
AYT36_RS03470	16	9	15	2	1	3
AYT36_RS03475	16	10	6	2	1	4
AYT36_RS03480	358	346	345	59	55	59
AYT36_RS03490	55	45	36	10	5	11
AYT36_RS03495	18	9	19	4	6	1
AYT36_RS03500	15	15	14	4	2	3
AYT36_RS03505	52	37	22	2	3	4
AYT36_RS03510	217	173	150	12	10	11
AYT36_RS03515	108	92	85	14	11	12
AYT36_RS03520	130	84	107	13	10	10
AYT36_RS03525	48	48	35	2	1	3
AYT36_RS03530	22	16	18	3	2	3
AYT36_RS03535	17	10	6	2	0	2
AYT36_RS03540	24	19	15	2	2	4
AYT36_RS03545	13	10	12	1	1	4
AYT36_RS03550	38	39	40	9	10	7
AYT36_RS03555	115	109	125	16	18	18
AYT36_RS03560	52	66	76	4	2	5
AYT36_RS03565	122	95	136	23	10	15
AYT36_RS03570	8	11	10	0	3	0
AYT36_RS03575	2	0	2	1	1	0
AYT36_RS03580	8	7	6	2	3	2
AYT36_RS03585	32	26	30	6	4	10
AYT36_RS03590	128	116	128	9	7	12
AYT36_RS03595	30	19	22	3	1	7
AYT36_RS03600	7	12	9	0	2	3
AYT36_RS03605	215	240	347	34	41	36
AYT36_RS03610	424	349	362	51	38	48
AYT36_RS03615	197	160	180	36	17	23
AYT36_RS03620	96	80	90	27	29	31
AYT36_RS03625	56	59	60	19	5	19
AYT36_RS03630	34	25	31	10	6	12
AYT36_RS03635	13	8	11	3	2	1
AYT36_RS03640	16	17	23	1	3	5
AYT36_RS03645	29	33	34	3	1	8
AYT36_RS03650	18	14	15	0	1	0
AYT36_RS03655	12	15	24	1	1	1
AYT36_RS03660	44	28	21	4	2	3
AYT36_RS03665	13	20	20	5	5	1
AYT36_RS03670	7	9	6	1	1	1
AYT36_RS03675	71	60	54	4	7	8
AYT36_RS03680	175	147	170	21	11	13
AYT36_RS03685	11	12	14	4	0	2
AYT36_RS03690	3	4	3	0	0	1
AYT36_RS03695	7	9	7	2	1	6
AYT36_RS03700	5	5	2	1	0	0
AYT36_RS03705	6	4	6	1	4	0
AYT36_RS03710	1	0	1	1	0	0
AYT36_RS03715	55	62	60	12	11	8
AYT36_RS03720	53	49	42	1	6	8
AYT36_RS03725	13	19	13	0	0	2
AYT36_RS03730	10	5	9	2	0	0
AYT36_RS03745	5	4	4	1	0	1
AYT36_RS03760	114	115	125	16	13	12
AYT36_RS03765	19	12	10	1	2	2
AYT36_RS03770	48	38	50	6	4	5
AYT36_RS03775	30	28	34	5	2	3
AYT36_RS03780	248	224	197	46	33	34
AYT36_RS03785	88	69	69	9	10	10
AYT36_RS03790	35	40	36	20	18	15
AYT36_RS03795	22	16	19	3	8	8
AYT36_RS03800	27	25	31	2	3	2
AYT36_RS03805	39	34	41	9	6	11
AYT36_RS03810	14	5	8	10	3	3
AYT36_RS03815	23	22	18	2	5	7
AYT36_RS03820	39	26	36	5	11	13
AYT36_RS03825	55	34	60	7	6	8
AYT36_RS03830	21	15	17	4	6	5
AYT36_RS03835	28	22	17	4	2	4
AYT36_RS03840	5	5	9	3	0	1
AYT36_RS03845	18	13	15	2	3	3
AYT36_RS03850	10	7	4	0	2	1
AYT36_RS03855	5	4	6	2	0	1
AYT36_RS03860	9	3	7	1	1	0
AYT36_RS03865	10	7	8	0	0	0
AYT36_RS03870	7	6	4	0	1	1
AYT36_RS03875	9	14	10	1	1	1
AYT36_RS03880	21	20	20	0	0	2
AYT36_RS03885	11	7	7	2	0	2
AYT36_RS03890	52	58	52	1	8	2
AYT36_RS03895	33	21	32	5	3	3
AYT36_RS03900	138	133	156	27	29	29
AYT36_RS03905	123	124	138	16	10	12
AYT36_RS03910	68	62	72	7	4	2
AYT36_RS03915	121	104	103	7	6	0
AYT36_RS03920	323	220	253	41	34	32
AYT36_RS03925	12	7	7	3	1	1
AYT36_RS03930	8	6	8	0	1	0
AYT36_RS03935	15	12	11	5	0	2
AYT36_RS03940	18	11	8	0	1	2
AYT36_RS03945	14	14	19	5	4	1
AYT36_RS03950	9	7	5	0	0	1
AYT36_RS03955	11	4	6	0	0	1
AYT36_RS03960	14	12	12	1	0	0
AYT36_RS03965	11	8	11	0	3	1
AYT36_RS03970	8	11	9	2	0	2
AYT36_RS03975	7	4	4	1	2	0
AYT36_RS03980	3	2	0	0	0	0
AYT36_RS03985	1	1	2	1	0	0
AYT36_RS03990	9	5	2	1	0	0
AYT36_RS03995	2	4	2	1	0	0
AYT36_RS04000	8	6	6	1	0	0
AYT36_RS04005	24	36	30	1	6	6
AYT36_RS04010	279	271	272	40	41	49
AYT36_RS04015	43	41	23	8	1	4
AYT36_RS04020	8	4	2	0	0	1
AYT36_RS04025	36	28	22	4	1	3
AYT36_RS04030	17	4	14	1	1	1
AYT36_RS04035	5	8	5	2	1	1
AYT36_RS04040	117	104	122	37	32	31
AYT36_RS04045	29	33	39	3	1	1
AYT36_RS04050	4	8	6	1	1	0
AYT36_RS04055	35	23	26	6	3	6
AYT36_RS04060	6	11	9	0	1	1
AYT36_RS04065	7	10	9	1	3	0
AYT36_RS04070	3	2	2	0	0	0
AYT36_RS04075	37	29	21	6	3	4
AYT36_RS04080	28	29	31	9	7	7
AYT36_RS04085	41	30	28	6	6	3
AYT36_RS04090	11	13	8	4	4	1
AYT36_RS04095	17	7	9	1	0	1
AYT36_RS04105	43	16	13	0	0	2
AYT36_RS04110	22	17	12	4	1	3
AYT36_RS04115	6	8	7	1	0	1
AYT36_RS04120	15	11	19	8	2	1
AYT36_RS04125	16	15	17	3	4	1
AYT36_RS04130	48	36	36	2	5	12
AYT36_RS04135	3	5	5	1	1	0
AYT36_RS04140	7	3	8	2	0	0
AYT36_RS04145	70	62	111	38	34	38
AYT36_RS04150	46	38	28	8	4	5
AYT36_RS04155	111	97	84	13	10	17
AYT36_RS04160	352	268	280	14	18	28
AYT36_RS04180	16	7	11	5	3	4
AYT36_RS04185	57	45	53	11	4	7
AYT36_RS04190	9	14	8	0	4	0
AYT36_RS04195	17	11	10	3	6	2
AYT36_RS04200	58	61	69	5	5	10
AYT36_RS04205	118	89	105	11	8	10
AYT36_RS04210	72	72	65	28	11	7
AYT36_RS04215	19	12	20	3	2	7
AYT36_RS04220	97	67	75	30	26	31
AYT36_RS04230	45	64	71	17	16	17
AYT36_RS04235	131	113	159	23	24	18
AYT36_RS04240	1034	933	942	148	111	127
AYT36_RS04245	382	329	360	65	60	48
AYT36_RS04255	487	357	372	223	202	213
AYT36_RS04260	475	459	451	70	68	85
AYT36_RS04265	732	700	774	44	40	46
AYT36_RS04270	1815	1551	1511	72	64	63
AYT36_RS04275	436	437	571	184	186	183
AYT36_RS04280	353	322	373	27	34	28
AYT36_RS04285	111	120	118	23	18	15
AYT36_RS04290	159	150	163	39	24	34
AYT36_RS04295	350	319	330	63	54	55
AYT36_RS04300	684	600	658	178	174	189
AYT36_RS04305	287	241	238	18	19	20
AYT36_RS04310	220	165	219	57	68	48
AYT36_RS04315	249	182	167	14	18	16
AYT36_RS04335	186	171	172	82	61	87
AYT36_RS04340	31	34	32	15	6	12
AYT36_RS04345	16	15	18	1	10	6
AYT36_RS04350	36	52	35	7	3	2
AYT36_RS04355	140	124	135	22	24	17
AYT36_RS04360	267	198	188	37	37	26
AYT36_RS04365	29	19	25	5	7	2
AYT36_RS04370	32	21	16	3	0	2
AYT36_RS04375	6	2	4	3	0	0
AYT36_RS04380	27	21	9	1	3	4
AYT36_RS04385	80	82	109	30	18	18
AYT36_RS04395	60	31	43	6	12	6
AYT36_RS04400	91	102	132	23	28	34
AYT36_RS04405	54	54	68	4	4	11
AYT36_RS04410	149	130	145	30	26	31
AYT36_RS04415	385	363	357	48	55	55
AYT36_RS04420	129	100	135	34	31	24
AYT36_RS04425	1772	1883	2232	361	279	352
AYT36_RS04430	894	756	876	166	167	167
AYT36_RS04435	682	604	522	31	29	28
AYT36_RS04440	623	549	598	34	42	42
AYT36_RS04445	636	557	515	44	32	36
AYT36_RS04455	435	366	416	5	11	12
AYT36_RS04460	439	373	408	6	11	18
AYT36_RS04465	476	404	464	9	6	9
AYT36_RS04470	449	338	348	39	21	29
AYT36_RS04475	355	303	353	75	79	64
AYT36_RS04480	1540	1226	1321	168	149	161
AYT36_RS04485	750	668	750	92	101	106
AYT36_RS04490	107	73	72	10	8	6
AYT36_RS04495	460	339	370	19	17	13
AYT36_RS04500	9776	8436	10788	1152	1067	1022
AYT36_RS04510	236	190	275	121	107	94
AYT36_RS04515	101	80	96	16	11	22
AYT36_RS04520	2	2	2	3	1	2
AYT36_RS04525	284	268	284	21	14	20
AYT36_RS04530	357	318	407	80	86	99
AYT36_RS04535	203	178	217	37	42	36
AYT36_RS04540	1544	1459	1687	137	113	141
AYT36_RS04545	264	211	209	15	10	16
AYT36_RS04550	38035	44452	41499	6360	6297	6369
AYT36_RS04555	446	534	643	148	148	139
AYT36_RS04560	5078	4766	5123	1036	985	1088
AYT36_RS04565	4217	3492	4393	2108	1911	2193
AYT36_RS04570	157	131	184	64	62	68
AYT36_RS04575	170	130	139	40	38	42
AYT36_RS04585	322	345	348	51	27	35
AYT36_RS04590	152	162	189	49	42	39
AYT36_RS04595	441	492	705	68	70	65
AYT36_RS04600	126	109	131	4	5	3
AYT36_RS04605	306	409	516	66	62	54
AYT36_RS04610	432	480	643	59	51	56
AYT36_RS04615	333	428	594	53	40	35
AYT36_RS04620	452	498	704	41	29	40
AYT36_RS04625	59	74	98	10	6	3
AYT36_RS04630	91	103	80	5	12	7
AYT36_RS04635	424	439	609	90	102	109
AYT36_RS04640	140	133	166	18	21	19
AYT36_RS04645	81	69	78	18	9	11
AYT36_RS04650	104	86	133	36	30	23
AYT36_RS04655	52	58	93	23	15	21
AYT36_RS04660	66	83	92	16	19	14
AYT36_RS04665	591	714	1013	217	188	211
AYT36_RS04670	29	24	32	7	6	6
AYT36_RS04675	4	9	12	5	1	0
AYT36_RS04680	15	10	14	6	2	6
AYT36_RS04685	434	392	428	54	54	48
AYT36_RS04690	132	105	109	11	6	12
AYT36_RS04695	61	55	44	4	6	8
AYT36_RS04700	65	46	48	5	4	6
AYT36_RS04705	62	53	61	5	3	4
AYT36_RS04710	104	71	69	9	6	6
AYT36_RS04715	148	167	152	10	4	9
AYT36_RS04720	91	70	93	10	12	16
AYT36_RS04725	404	422	483	84	67	83
AYT36_RS04730	41	37	51	21	21	17
AYT36_RS04735	95	75	83	27	19	22
AYT36_RS04740	2418	2269	2538	273	246	279
AYT36_RS04745	239	234	242	21	24	13
AYT36_RS04750	1060	949	934	65	71	75
AYT36_RS04755	131	153	152	53	61	42
AYT36_RS04760	519	543	649	197	205	158
AYT36_RS04770	496	430	498	40	31	37
AYT36_RS04775	425	375	396	34	21	30
AYT36_RS04795	511	394	495	30	33	43
AYT36_RS04800	39	29	36	12	17	15
AYT36_RS04805	208	172	192	48	47	34
AYT36_RS04815	137	145	209	51	38	37
AYT36_RS04820	263	244	284	23	27	38
AYT36_RS04830	141	136	105	36	29	38
AYT36_RS04835	285	271	245	59	52	56
AYT36_RS04845	746	547	665	153	164	150
AYT36_RS04850	51	45	51	12	18	13
AYT36_RS04855	304	278	367	39	40	44
AYT36_RS04860	9986	9135	10567	1890	1704	1623
AYT36_RS04870	225	152	215	7574	7067	6450
AYT36_RS04875	31	35	29	4	3	3
AYT36_RS04880	23	18	26	5	0	4
AYT36_RS04885	38	40	48	8	10	11
AYT36_RS04890	118	123	130	24	32	18
AYT36_RS04895	11	4	12	4	3	0
AYT36_RS04900	67	48	73	14	12	18
AYT36_RS04905	253	228	187	41	33	30
AYT36_RS04910	39	35	48	8	8	5
AYT36_RS04915	326	368	431	168	151	169
AYT36_RS04920	10	8	4	1	0	0
AYT36_RS04925	49	31	62	8	7	5
AYT36_RS04930	18	12	17	10	7	2
AYT36_RS04935	195	169	276	3	3	5
AYT36_RS04940	3	0	5	0	2	0
AYT36_RS04950	21	21	16	2	6	4
AYT36_RS04955	85	57	84	11	10	9
AYT36_RS04960	59	60	59	8	6	11
AYT36_RS04965	9	3	6	0	2	0
AYT36_RS04970	21	4	6	2	1	3
AYT36_RS04975	39	41	47	4	5	6
AYT36_RS04980	64	49	42	10	9	15
AYT36_RS04985	24	28	32	3	5	3
AYT36_RS04990	9	9	5	2	1	2
AYT36_RS04995	21	21	15	3	0	2
AYT36_RS05000	40	35	50	12	9	4
AYT36_RS05005	236	210	224	19	23	22
AYT36_RS05010	394	381	346	71	107	94
AYT36_RS05015	14	10	15	0	3	2
AYT36_RS05020	0	0	1	0	0	0
AYT36_RS05025	9	13	12	1	0	1
AYT36_RS05030	28	17	15	0	0	1
AYT36_RS05035	1	1	2	2	0	0
AYT36_RS05040	5	2	1	0	1	0
AYT36_RS05045	1	1	2	1	0	0
AYT36_RS05050	51	69	74	8	11	7
AYT36_RS05055	338	354	422	36	24	44
AYT36_RS05060	1	4	1	0	0	2
AYT36_RS05065	33	19	28	5	2	8
AYT36_RS05070	18	22	24	10	3	2
AYT36_RS05075	62	42	35	16	11	8
AYT36_RS05080	32	26	28	2	4	1
AYT36_RS05085	0	5	4	0	0	1
AYT36_RS05090	4	2	1	0	0	1
AYT36_RS05095	10	5	7	1	2	1
AYT36_RS05100	16	6	7	1	1	3
AYT36_RS05110	61	40	59	10	9	4
AYT36_RS05115	14	19	20	1	1	4
AYT36_RS05120	14	8	11	0	2	0
AYT36_RS05140	11	10	10	1	4	4
AYT36_RS05145	14	10	17	6	0	3
AYT36_RS05150	17	17	21	2	2	3
AYT36_RS05155	216	227	254	55	40	41
AYT36_RS05160	703	658	576	54	63	58
AYT36_RS05165	61	61	62	12	8	2
AYT36_RS05170	5	5	6	4	3	2
AYT36_RS05175	47	36	44	14	15	24
AYT36_RS05180	42	24	35	6	6	6
AYT36_RS05185	41	29	22	3	5	4
AYT36_RS05190	72	83	79	8	11	10
AYT36_RS05195	7	4	5	0	1	0
AYT36_RS05200	7	4	3	1	0	1
AYT36_RS05205	25	17	19	0	3	6
AYT36_RS05210	35	34	42	2	2	2
AYT36_RS05215	55	60	45	5	3	6
AYT36_RS05220	26	26	26	5	4	1
AYT36_RS05225	70	52	45	2	2	6
AYT36_RS05230	46	40	31	9	7	1
AYT36_RS05235	309	252	270	66	45	69
AYT36_RS05240	59	61	84	8	11	13
AYT36_RS05245	11	16	28	6	5	3
AYT36_RS05250	41	23	30	4	3	0
AYT36_RS05255	15	12	14	3	4	1
AYT36_RS05260	900	843	828	71	81	82
AYT36_RS05265	26	22	23	3	1	0
AYT36_RS05270	51	39	53	4	4	6
AYT36_RS05275	22	16	19	2	1	3
AYT36_RS05280	25	24	24	5	1	0
AYT36_RS05285	10	6	9	1	4	1
AYT36_RS05290	18	9	11	0	1	2
AYT36_RS05295	15	23	19	5	2	1
AYT36_RS05300	4	4	2	0	2	1
AYT36_RS05305	5	6	9	0	0	1
AYT36_RS05310	2	1	1	1	0	0
AYT36_RS05315	14	14	13	1	1	3
AYT36_RS05320	5	12	6	4	0	3
AYT36_RS05325	73	53	58	10	5	10
AYT36_RS05330	447	377	436	49	44	35
AYT36_RS05335	219	250	314	49	60	56
AYT36_RS05340	35	19	30	10	10	7
AYT36_RS05345	91	60	65	9	16	21
AYT36_RS05350	26	30	13	13	11	4
AYT36_RS05355	43	27	30	9	4	5
AYT36_RS05360	4	4	7	5	2	0
AYT36_RS05365	18	19	18	1	2	0
AYT36_RS05370	17	11	11	2	3	1
AYT36_RS05375	13	14	20	2	0	2
AYT36_RS05380	43	27	26	2	2	2
AYT36_RS05385	17	12	9	0	1	2
AYT36_RS05390	5	5	4	1	1	2
AYT36_RS05395	6	8	10	3	4	4
AYT36_RS05400	20	12	15	0	0	1
AYT36_RS05405	12	8	10	2	1	2
AYT36_RS05410	8	9	12	2	2	1
AYT36_RS05415	16	11	13	3	4	3
AYT36_RS05420	77	67	83	20	16	18
AYT36_RS05425	452	413	467	102	76	73
AYT36_RS05430	26	19	17	14	16	4
AYT36_RS05435	31	27	19	1	5	6
AYT36_RS05440	43	46	36	8	13	6
AYT36_RS05445	27	19	10	6	3	7
AYT36_RS05450	29	28	24	2	5	5
AYT36_RS05455	22	18	24	5	9	6
AYT36_RS05460	21	30	37	3	3	2
AYT36_RS05465	52	42	44	3	5	5
AYT36_RS05470	3	4	3	0	1	0
AYT36_RS05475	85	71	97	12	16	13
AYT36_RS05480	74	69	73	14	10	8
AYT36_RS05485	5	5	6	0	0	1
AYT36_RS05490	12	10	17	2	3	1
AYT36_RS05495	18	16	29	3	7	3
AYT36_RS05500	48	18	26	4	3	3
AYT36_RS05505	39	25	40	4	7	3
AYT36_RS05510	30	29	20	6	4	2
AYT36_RS05515	70	67	89	16	9	12
AYT36_RS05520	76	43	59	13	9	15
AYT36_RS05525	167	104	102	28	30	25
AYT36_RS05530	88	91	90	16	14	8
AYT36_RS05535	76	86	78	17	7	15
AYT36_RS05540	79	81	69	14	10	14
AYT36_RS05545	42	39	32	3	4	4
AYT36_RS05550	78	56	71	8	10	12
AYT36_RS05555	41	54	51	7	5	4
AYT36_RS05565	173	151	177	49	47	50
AYT36_RS05570	29	16	22	5	6	2
AYT36_RS05575	70	66	55	18	19	18
AYT36_RS05580	45	41	50	8	1	3
AYT36_RS05585	68	50	42	2	3	4
AYT36_RS05590	12	9	11	1	0	0
AYT36_RS05595	63	35	50	3	4	2
AYT36_RS05605	55	58	56	3	4	5
AYT36_RS05610	24	14	20	2	3	6
AYT36_RS05615	312	304	290	36	41	35
AYT36_RS05620	209	163	164	13	12	13
AYT36_RS05625	43	39	33	2	3	6
AYT36_RS05630	41	27	30	4	2	4
AYT36_RS05635	29	27	16	3	1	2
AYT36_RS05640	9	8	8	1	3	3
AYT36_RS05645	4	8	1	7	4	2
AYT36_RS05650	4	8	4	3	2	0
AYT36_RS05655	191	143	137	10	3	8
AYT36_RS05660	86	61	86	12	11	5
AYT36_RS05665	146	131	165	62	42	36
AYT36_RS05670	66	59	78	18	9	12
AYT36_RS05675	20	17	16	6	2	3
AYT36_RS05680	11	5	6	1	1	1
AYT36_RS05685	55	47	47	12	3	7
AYT36_RS05690	30	29	21	5	10	5
AYT36_RS05695	4	4	10	0	0	1
AYT36_RS05700	27	24	17	5	7	6
AYT36_RS05705	109	87	107	6	8	6
AYT36_RS05710	283	189	196	9	9	14
AYT36_RS05715	1934	1687	1702	218	180	198
AYT36_RS05720	1021	1047	1040	270	299	284
AYT36_RS05725	31	24	26	5	9	7
AYT36_RS05730	2	5	3	1	2	0
AYT36_RS05735	2	1	1	1	0	1
AYT36_RS05740	12	6	17	2	2	4
AYT36_RS05745	49	43	48	10	13	11
AYT36_RS05750	140	99	69	28	26	14
AYT36_RS05755	122	65	97	9	4	11
AYT36_RS05760	22	20	5	1	0	0
AYT36_RS05765	39	34	33	15	11	7
AYT36_RS05770	79	47	40	23	21	25
AYT36_RS05775	55	50	57	8	3	5
AYT36_RS05780	101	85	99	18	8	11
AYT36_RS05785	41	26	31	6	2	5
AYT36_RS05790	27	26	18	4	2	1
AYT36_RS05795	17	16	12	2	2	3
AYT36_RS05800	21	19	18	2	1	2
AYT36_RS05805	92	82	77	6	10	13
AYT36_RS05810	87	82	76	10	13	12
AYT36_RS05815	10	5	7	1	1	1
AYT36_RS05820	1	1	1	1	0	0
AYT36_RS05825	10	11	7	2	2	1
AYT36_RS05830	1	1	1	0	0	0
AYT36_RS05835	14	7	6	7	0	1
AYT36_RS05840	44	27	22	2	1	6
AYT36_RS05845	1	2	2	1	1	0
AYT36_RS05855	24	21	26	12	5	3
AYT36_RS05860	60	45	38	13	21	11
AYT36_RS05865	11	14	13	3	5	2
AYT36_RS05870	12	10	12	1	1	0
AYT36_RS05875	67	56	49	15	8	12
AYT36_RS05880	208	191	196	100	90	78
AYT36_RS05885	39	35	39	9	5	1
AYT36_RS05890	95	83	106	10	3	15
AYT36_RS05895	211	178	191	19	29	26
AYT36_RS05900	253	245	373	49	53	52
AYT36_RS05905	35	33	44	15	8	14
AYT36_RS05910	55	40	48	19	26	21
AYT36_RS05915	135	125	98	22	11	18
AYT36_RS05920	173	134	186	37	32	22
AYT36_RS05925	66	57	49	15	9	15
AYT36_RS05930	124	107	138	24	16	20
AYT36_RS05935	111	109	125	30	28	16
AYT36_RS05940	13	18	7	4	5	2
AYT36_RS05945	70	43	56	16	15	9
AYT36_RS05950	55	74	63	17	10	19
AYT36_RS05955	182	187	247	19	21	20
AYT36_RS05960	360	371	386	37	34	51
AYT36_RS05965	147	139	177	32	31	22
AYT36_RS05970	344	325	390	73	67	73
AYT36_RS05975	135	121	128	42	41	47
AYT36_RS05980	189	155	166	17	18	21
AYT36_RS05985	38	33	28	12	9	10
AYT36_RS05990	183	168	177	24	11	19
AYT36_RS05995	24	22	22	4	0	0
AYT36_RS06000	82	57	70	2	2	7
AYT36_RS06005	75	71	94	5	4	6
AYT36_RS06010	0	2	1	0	0	0
AYT36_RS06015	204	209	234	53	36	47
AYT36_RS06020	157	112	127	14	7	17
AYT36_RS06025	16	9	18	8	12	5
AYT36_RS06030	66	48	57	5	5	4
AYT36_RS06035	48	33	37	6	2	1
AYT36_RS06040	20	26	29	4	9	7
AYT36_RS06045	25	28	25	4	3	3
AYT36_RS06050	7	5	5	1	0	0
AYT36_RS06055	22	27	28	3	3	4
AYT36_RS06060	50	46	38	16	21	15
AYT36_RS06065	14	10	4	7	2	0
AYT36_RS06070	29	25	30	5	5	2
AYT36_RS06075	15	21	9	3	4	3
AYT36_RS06080	26	24	46	3	0	1
AYT36_RS06085	1602	3031	5712	553	512	489
AYT36_RS06090	1227	2187	2867	271	251	231
AYT36_RS06095	151	142	163	20	21	21
AYT36_RS06100	191	197	195	28	18	32
AYT36_RS06105	15	3	16	7	6	9
AYT36_RS06110	19	16	13	2	0	2
AYT36_RS06115	10	7	10	3	2	4
AYT36_RS06120	33	32	46	4	8	8
AYT36_RS06125	88	63	73	10	12	13
AYT36_RS06130	62	39	59	6	8	16
AYT36_RS06135	103	104	87	21	14	22
AYT36_RS06140	55	37	45	6	5	5
AYT36_RS06145	28	33	15	3	6	4
AYT36_RS06150	47	37	32	8	4	5
AYT36_RS06155	258	233	232	18	18	19
AYT36_RS06160	271	226	302	29	31	37
AYT36_RS06165	34	26	37	5	5	4
AYT36_RS06170	81	65	60	9	6	0
AYT36_RS06175	75	67	77	19	12	11
AYT36_RS06180	142	138	152	11	5	11
AYT36_RS06185	24	18	20	5	3	3
AYT36_RS06190	13	7	12	1	1	4
AYT36_RS06195	1	0	3	0	1	0
AYT36_RS06200	6	6	8	5	8	3
AYT36_RS06205	2	4	9	3	4	2
AYT36_RS06210	13	15	21	8	10	7
AYT36_RS06215	11	7	13	4	0	3
AYT36_RS06220	1	2	1	0	0	0
AYT36_RS06225	23	15	15	0	3	0
AYT36_RS06230	17	14	12	4	1	1
AYT36_RS06235	95	76	71	4	1	8
AYT36_RS06240	9	7	7	1	0	1
AYT36_RS06245	198	190	204	26	28	37
AYT36_RS06250	133	124	137	24	24	19
AYT36_RS06260	12	10	16	1	1	3
AYT36_RS06265	206	171	180	15	11	11
AYT36_RS06270	155	150	209	23	21	38
AYT36_RS06275	131	126	137	27	29	31
AYT36_RS06280	5	5	5	1	1	0
AYT36_RS06285	11	10	25	3	2	3
AYT36_RS06290	137	120	136	15	7	9
AYT36_RS06295	50	41	28	11	13	13
AYT36_RS06305	113	109	134	107	100	86
AYT36_RS06310	9	2	10	5	8	6
AYT36_RS06315	2	0	1	3	3	3
AYT36_RS06320	147	107	126	15	14	22
AYT36_RS06325	43	47	54	6	4	3
AYT36_RS06330	108	88	122	17	32	25
AYT36_RS06335	50	44	40	11	11	9
AYT36_RS06340	8	8	9	0	1	0
AYT36_RS06345	27	25	27	10	3	5
AYT36_RS06350	127	126	131	15	8	16
AYT36_RS06355	75	59	84	8	9	10
AYT36_RS06360	88	69	84	13	5	16
AYT36_RS06365	14	10	16	1	1	1
AYT36_RS06370	67	42	52	8	8	4
AYT36_RS06375	151	133	126	35	39	25
AYT36_RS06380	149	176	256	43	46	49
AYT36_RS06390	41	60	49	6	2	5
AYT36_RS06395	261	209	209	22	30	24
AYT36_RS06405	66	68	65	19	23	9
AYT36_RS06410	122	97	101	31	24	29
AYT36_RS06415	41	37	41	10	14	7
AYT36_RS06420	0	0	2	0	1	0
AYT36_RS06425	16	13	20	4	2	3
AYT36_RS06430	28	27	30	8	3	5
AYT36_RS06435	29	29	19	3	6	5
AYT36_RS06440	44	39	37	13	7	15
AYT36_RS06445	213	206	257	31	25	22
AYT36_RS06450	174	170	246	29	21	24
AYT36_RS06455	114	80	74	37	35	25
AYT36_RS06460	9146	8204	10600	2637	2472	2730
AYT36_RS06465	4872	4725	4918	703	723	697
AYT36_RS06470	828	795	1286	287	246	262
AYT36_RS06495	203	202	244	61	50	48
AYT36_RS06500	361	316	313	134	121	102
AYT36_RS06505	168	115	124	50	45	50
AYT36_RS06510	328	248	287	128	129	147
AYT36_RS06515	1382	1047	1236	443	410	428
AYT36_RS06520	2747	2139	2926	1443	1432	1407
AYT36_RS06525	141	138	133	63	61	60
AYT36_RS06530	108	105	110	38	56	44
AYT36_RS06535	51	37	39	9	7	9
AYT36_RS06540	63	83	72	18	9	18
AYT36_RS06545	294	212	273	47	53	39
AYT36_RS06550	168	156	221	33	21	34
AYT36_RS06555	130	161	191	29	24	31
AYT36_RS06560	468	458	489	124	121	117
AYT36_RS06565	93	92	145	29	27	32
AYT36_RS06570	60	47	77	15	13	11
AYT36_RS06575	91	61	83	15	11	19
AYT36_RS06585	163	140	138	28	31	33
AYT36_RS06590	184	148	214	36	42	45
AYT36_RS06615	151	119	144	47	50	53
AYT36_RS06620	68	55	65	15	26	16
AYT36_RS06625	138	139	120	12	9	15
AYT36_RS06630	122	88	111	23	13	19
AYT36_RS06635	338	333	489	11	10	11
AYT36_RS06640	163	120	134	21	24	33
AYT36_RS06645	81	68	73	6	5	7
AYT36_RS06650	328	254	253	25	20	20
AYT36_RS06655	15	15	12	1	3	1
AYT36_RS06660	169	127	106	17	12	6
AYT36_RS06665	236	163	156	23	11	18
AYT36_RS06670	194	142	133	5	3	3
AYT36_RS06675	22	24	29	4	2	6
AYT36_RS06680	261	192	177	6	5	5
AYT36_RS06690	909	869	847	47	50	48
AYT36_RS06700	156	147	144	13	18	11
AYT36_RS06705	86	84	98	3	5	10
AYT36_RS06715	572	459	621	136	118	118
AYT36_RS06720	135	112	142	20	21	20
AYT36_RS06725	127	93	90	19	12	14
AYT36_RS06730	886	842	976	196	170	176
AYT36_RS06735	501	393	512	53	57	69
AYT36_RS06740	216	181	202	26	25	17
AYT36_RS06750	7	7	12	70	76	55
AYT36_RS06755	5	2	5	10	6	5
AYT36_RS06760	341	280	284	225	223	241
AYT36_RS06765	31	48	46	23	34	41
AYT36_RS06770	98	174	154	205	220	241
AYT36_RS06775	891	1223	1088	930	941	1055
AYT36_RS06780	93	70	84	16	17	14
AYT36_RS06790	38	40	29	4	5	10
AYT36_RS06795	28	16	15	3	2	5
AYT36_RS06800	16	16	10	4	8	3
AYT36_RS06805	32	22	23	8	4	4
AYT36_RS06810	100	60	75	0	7	4
AYT36_RS06815	22	26	18	2	2	3
AYT36_RS06820	120	119	104	6	6	8
AYT36_RS06825	129	92	116	14	18	12
AYT36_RS06830	120	97	147	79	76	82
AYT36_RS06835	36	108	113	45	59	45
AYT36_RS06840	272	565	592	699	792	680
AYT36_RS06845	47085	67861	67640	18810	17931	18619
AYT36_RS06850	405	363	426	29	29	42
AYT36_RS06855	928	866	937	44	37	35
AYT36_RS06860	527	487	713	189	173	156
AYT36_RS06865	94	72	97	8	13	4
AYT36_RS06870	340	255	272	19	23	26
AYT36_RS06875	408	353	484	134	122	125
AYT36_RS06880	814	572	625	74	77	79
AYT36_RS06895	901	1068	2077	998	941	888
AYT36_RS06900	392	338	276	35	31	32
AYT36_RS06905	434	365	368	69	60	93
AYT36_RS06915	392	373	403	142	127	151
AYT36_RS06920	16580	15165	17265	2803	2499	2598
AYT36_RS06930	693	580	603	161	106	137
AYT36_RS06935	1902	1910	2530	436	417	448
AYT36_RS06940	304	233	260	47	56	34
AYT36_RS06945	157	104	111	23	22	27
AYT36_RS06950	222	172	195	100	110	77
AYT36_RS06955	1979	2015	2460	366	356	359
AYT36_RS06960	831	846	955	142	103	111
AYT36_RS06965	347	293	339	41	37	50
AYT36_RS06970	666	537	603	62	63	65
AYT36_RS06975	128	106	87	21	11	9
AYT36_RS06980	441	402	426	45	35	32
AYT36_RS06985	115	83	100	22	14	17
AYT36_RS07005	215	187	143	14	17	29
AYT36_RS07010	91	67	56	13	14	10
AYT36_RS07015	142	119	149	16	29	23
AYT36_RS07020	279	218	246	92	79	79
AYT36_RS07025	84	53	76	23	16	16
AYT36_RS07030	37	27	37	16	13	11
AYT36_RS07035	24	18	18	5	0	4
AYT36_RS07040	56	48	52	16	13	22
AYT36_RS07045	161	149	144	321	254	272
AYT36_RS07050	54	31	38	45	72	60
AYT36_RS07055	117	80	97	52	37	48
AYT36_RS07060	90	71	62	13	13	16
AYT36_RS07065	811	698	685	110	97	84
AYT36_RS07070	103	76	103	15	13	17
AYT36_RS07075	232	192	183	20	14	24
AYT36_RS07080	308	292	251	22	23	37
AYT36_RS07085	139	139	138	32	42	32
AYT36_RS07090	75	83	145	82	82	60
AYT36_RS07095	172	126	167	42	28	47
AYT36_RS07100	103	93	94	25	11	13
AYT36_RS07105	6	4	2	3	2	1
AYT36_RS07110	15	9	18	3	3	2
AYT36_RS07115	66	34	47	4	10	9
AYT36_RS07120	40	28	35	4	13	7
AYT36_RS07125	157	121	171	18	18	15
AYT36_RS07130	420	304	507	269	237	242
AYT36_RS07135	128	116	178	21	30	30
AYT36_RS07140	1026	903	1124	202	178	190
AYT36_RS07145	40	40	56	5	8	13
AYT36_RS07150	50	36	29	10	9	4
AYT36_RS07155	24	14	13	8	11	10
AYT36_RS07160	181	154	179	29	29	24
AYT36_RS07170	520	404	488	116	78	107
AYT36_RS07175	356	307	307	35	44	39
AYT36_RS07180	381	301	345	51	29	45
AYT36_RS07185	111	97	122	21	23	33
AYT36_RS07190	92	54	68	4	5	2
AYT36_RS07195	28	24	23	5	1	1
AYT36_RS07200	31	16	15	0	1	1
AYT36_RS07210	467	408	349	21	22	19
AYT36_RS07215	174	153	147	25	28	39
AYT36_RS07220	214	194	228	41	25	22
AYT36_RS07225	221	200	236	33	30	33
AYT36_RS07230	157	135	148	32	23	39
AYT36_RS07240	129	122	141	3	6	8
AYT36_RS07245	89	70	78	23	15	18
AYT36_RS07250	247	188	222	16	28	35
AYT36_RS07255	386	349	400	62	63	68
AYT36_RS07260	151	149	182	44	44	45
AYT36_RS07265	562	410	472	39	45	33
AYT36_RS07270	780	622	612	30	33	51
AYT36_RS07275	532	429	442	19	16	18
AYT36_RS07290	1447	1386	1521	205	191	216
AYT36_RS07295	68	85	100	15	12	18
AYT36_RS07300	307	239	254	17	17	14
AYT36_RS07305	343	316	309	25	21	36
AYT36_RS07310	508	396	387	30	23	35
AYT36_RS07315	139	108	114	11	10	14
AYT36_RS07320	163	110	109	3	5	7
AYT36_RS07330	1287	1131	1368	638	567	584
AYT36_RS07340	126	111	135	9	23	15
AYT36_RS07345	238	227	279	29	35	29
AYT36_RS07350	12	15	13	3	4	1
AYT36_RS07355	16	7	19	2	3	1
AYT36_RS07360	24	28	14	1	3	3
AYT36_RS07365	201	235	273	27	24	28
AYT36_RS07370	5	6	3	0	1	0
AYT36_RS07375	1046	956	965	47	38	49
AYT36_RS07380	181	155	188	21	23	29
AYT36_RS07385	3525	4131	5127	1504	1191	1155
AYT36_RS07390	1704	1447	1452	363	358	327
AYT36_RS07395	706	646	860	481	398	403
AYT36_RS07400	4729	4193	4438	1092	980	940
AYT36_RS07410	1398	1282	1284	65	63	64
AYT36_RS07415	566	466	513	59	49	55
AYT36_RS07445	168	175	230	20	20	12
AYT36_RS07450	48	70	58	24	14	30
AYT36_RS07455	342	331	334	92	108	108
AYT36_RS07460	26	21	31	12	4	4
AYT36_RS07465	4	1	4	1	2	2
AYT36_RS07470	38	29	43	10	13	6
AYT36_RS07475	267	273	291	46	47	49
AYT36_RS07480	54	54	91	64	64	61
AYT36_RS07485	244	188	180	40	36	48
AYT36_RS07490	377	370	393	79	65	47
AYT36_RS07495	626	442	511	209	150	166
AYT36_RS07500	84	83	81	28	38	33
AYT36_RS07505	28	24	32	20	10	14
AYT36_RS07510	57	55	60	18	11	15
AYT36_RS07515	32	9	13	8	3	3
AYT36_RS07520	26	34	37	11	7	9
AYT36_RS07525	18	24	25	6	4	2
AYT36_RS07530	4	8	7	4	0	1
AYT36_RS07535	12	15	16	0	1	0
AYT36_RS07540	15	23	22	1	1	0
AYT36_RS07545	24	31	27	6	0	2
AYT36_RS07555	10	12	11	14	8	9
AYT36_RS07560	54	41	50	15	20	17
AYT36_RS07565	9	13	15	25	17	14
AYT36_RS07570	40	72	61	91	74	74
AYT36_RS07575	41	39	38	4	4	2
AYT36_RS07580	32	18	31	4	4	5
AYT36_RS07585	15	21	13	3	3	0
AYT36_RS07590	18	20	28	10	7	12
AYT36_RS07595	9	4	7	4	3	1
AYT36_RS07600	21	9	19	2	0	3
AYT36_RS07605	13	13	13	1	4	2
AYT36_RS07610	32	27	31	35	34	27
AYT36_RS07615	21	22	9	5	10	6
AYT36_RS07620	14	12	12	4	4	2
AYT36_RS07625	10	16	12	3	2	5
AYT36_RS07630	6	7	4	1	0	1
AYT36_RS07635	6	7	7	4	1	1
AYT36_RS07640	11	10	5	0	3	2
AYT36_RS07645	13	28	29	5	5	5
AYT36_RS07650	76	93	75	18	19	11
AYT36_RS07655	205	188	205	84	108	103
AYT36_RS07660	27	31	20	11	12	8
AYT36_RS07665	107	79	53	28	28	26
AYT36_RS07670	66	51	50	8	10	6
AYT36_RS07675	40	29	30	4	8	4
AYT36_RS07680	12	9	11	1	1	1
AYT36_RS07685	96	88	67	9	9	14
AYT36_RS07690	6	12	12	2	1	2
AYT36_RS07695	333	289	175	6	7	8
AYT36_RS07700	70	66	55	16	14	12
AYT36_RS07705	24	23	36	10	6	6
AYT36_RS07710	57	46	50	9	6	7
AYT36_RS07715	23	9	14	5	2	1
AYT36_RS07720	20	14	12	3	3	2
AYT36_RS07725	22	22	21	2	4	2
AYT36_RS07730	18	10	26	2	0	1
AYT36_RS07740	84	70	81	9	15	7
AYT36_RS07745	84	55	57	8	3	5
AYT36_RS07750	30	17	21	7	8	5
AYT36_RS07755	15	1	9	1	4	1
AYT36_RS07760	24	17	14	8	8	7
AYT36_RS07765	7	1	4	1	2	3
AYT36_RS07770	1	1	5	2	4	1
AYT36_RS07775	4	2	4	5	1	2
AYT36_RS07780	6	3	2	2	0	2
AYT36_RS07785	78	50	56	10	5	9
AYT36_RS07790	55	52	51	7	3	6
AYT36_RS07795	200	179	203	39	22	36
AYT36_RS07800	272	257	277	30	22	23
AYT36_RS07805	13	17	14	6	5	5
AYT36_RS07810	53	33	39	10	3	5
AYT36_RS07820	29	25	22	2	3	2
AYT36_RS07825	96	77	84	12	6	6
AYT36_RS07830	121	80	107	6	3	6
AYT36_RS07835	35	30	31	3	3	1
AYT36_RS07840	9	2	6	3	2	0
AYT36_RS07845	53	42	47	1	4	3
AYT36_RS07850	25	18	21	4	5	8
AYT36_RS07855	8	1	5	1	0	0
AYT36_RS07860	58	77	67	12	6	10
AYT36_RS07865	39	46	53	9	1	12
AYT36_RS07870	8	13	23	9	5	9
AYT36_RS07875	264	240	247	122	118	123
AYT36_RS07880	345	344	355	120	114	113
AYT36_RS07885	169	153	167	493	424	453
AYT36_RS07890	117	106	99	21	14	17
AYT36_RS07895	92	69	90	13	16	12
AYT36_RS07900	87	99	102	15	14	9
AYT36_RS07905	241	196	210	44	34	49
AYT36_RS07910	129	106	105	29	19	23
AYT36_RS07915	451	412	464	112	127	102
AYT36_RS07920	121	116	134	19	20	42
AYT36_RS07925	140	180	172	95	89	90
AYT36_RS07930	33	33	37	9	5	5
AYT36_RS07935	26	26	24	5	2	4
AYT36_RS07940	1	5	3	0	0	0
AYT36_RS07945	16	16	18	0	0	1
AYT36_RS07950	6	4	11	1	0	1
AYT36_RS07955	105	71	91	5	8	5
AYT36_RS07960	29	27	31	2	2	2
AYT36_RS07965	29	28	22	15	12	12
AYT36_RS07975	54	48	50	5	2	6
AYT36_RS07980	4	4	3	0	0	0
AYT36_RS07985	24	26	31	3	4	1
AYT36_RS07990	38	41	47	6	7	5
AYT36_RS07995	41	31	53	4	0	2
AYT36_RS08000	10	7	9	1	3	2
AYT36_RS08005	14	22	17	1	0	1
AYT36_RS08010	41	23	26	0	4	1
AYT36_RS08015	10	12	9	0	2	0
AYT36_RS08020	6	4	7	2	2	1
AYT36_RS08030	258	218	237	13	9	9
AYT36_RS08035	237	190	158	11	19	17
AYT36_RS08040	5	2	8	2	0	0
AYT36_RS08045	34	20	11	2	2	2
AYT36_RS08050	11	13	14	7	1	2
AYT36_RS08055	26	30	17	7	4	1
AYT36_RS08060	7	7	2	0	0	0
AYT36_RS08065	11	10	31	0	3	1
AYT36_RS08070	17	22	13	2	1	4
AYT36_RS08075	13	8	10	2	1	0
AYT36_RS08080	14	10	9	0	2	0
AYT36_RS08085	5	9	7	2	3	0
AYT36_RS08090	14	5	16	4	2	2
AYT36_RS08095	19	24	11	2	3	1
AYT36_RS08105	58	54	81	27	43	56
AYT36_RS08110	51	28	52	21	13	16
AYT36_RS08115	166	135	149	20	19	21
AYT36_RS08120	15	21	28	1	4	5
AYT36_RS08125	32	29	25	6	6	7
AYT36_RS08130	190	149	179	24	25	14
AYT36_RS08135	77	75	97	7	6	11
AYT36_RS08140	25	28	31	3	3	1
AYT36_RS08145	564	442	508	39	29	39
AYT36_RS08150	1283	1050	1214	193	162	212
AYT36_RS08155	585	479	487	21	26	12
AYT36_RS08160	344	240	310	28	30	21
AYT36_RS08165	2063	1472	1580	113	114	121
AYT36_RS08170	929	662	927	214	257	229
AYT36_RS08175	25	24	22	1	1	1
AYT36_RS08180	36	35	23	4	3	2
AYT36_RS08190	375	339	452	55	40	45
AYT36_RS08195	1117	1024	1517	335	293	292
AYT36_RS08200	173	127	142	23	20	18
AYT36_RS08205	492	334	432	40	27	33
AYT36_RS08210	1503	1169	1165	104	87	70
AYT36_RS08215	1216	1031	1066	76	81	76
AYT36_RS08220	351	312	355	33	23	29
AYT36_RS08225	816	770	919	21	19	25
AYT36_RS08230	280	190	236	6	11	11
AYT36_RS08235	553	496	615	20	14	18
AYT36_RS08240	231	145	152	8	5	6
AYT36_RS08245	122	115	112	3	4	2
AYT36_RS08250	448	356	390	19	12	19
AYT36_RS08255	1134	1024	1126	149	111	119
AYT36_RS08260	1131	1008	865	33	16	21
AYT36_RS08265	1550	1379	1202	25	29	26
AYT36_RS08270	310	212	243	7	9	11
AYT36_RS08275	49	47	42	3	3	2
AYT36_RS08280	507	388	390	7	10	8
AYT36_RS08285	699	507	562	13	10	16
AYT36_RS08290	143	106	113	3	2	2
AYT36_RS08295	1048	885	997	55	31	43
AYT36_RS08300	845	714	1232	812	788	739
AYT36_RS08305	1603	1571	2538	521	453	476
AYT36_RS08310	1324	1302	1604	85	110	98
AYT36_RS08315	401	298	328	33	34	25
AYT36_RS08320	1519	1338	1380	75	42	54
AYT36_RS08325	1233	985	1022	132	125	123
AYT36_RS08335	140	120	147	46	29	40
AYT36_RS08340	372	303	349	62	62	61
AYT36_RS08345	654	558	604	75	64	73
AYT36_RS08350	659	754	730	167	163	141
AYT36_RS08355	751	926	1093	188	175	196
AYT36_RS08360	328	308	330	59	63	59
AYT36_RS08365	1639	1860	2077	377	368	362
AYT36_RS08370	279	316	364	103	75	80
AYT36_RS08375	212	266	335	110	96	113
AYT36_RS08380	267	191	244	43	37	61
AYT36_RS08385	674	653	885	51	58	61
AYT36_RS08390	263	212	239	48	41	41
AYT36_RS08395	2632	2438	3223	641	591	623
AYT36_RS08400	3151	3182	3530	295	293	316
AYT36_RS08405	199	174	408	100	78	80
AYT36_RS08410	51	34	46	8	7	8
AYT36_RS08415	172	150	136	19	12	11
AYT36_RS08425	434	407	487	184	163	162
AYT36_RS08430	11	9	9	3	3	6
AYT36_RS08435	30	9	19	5	3	4
AYT36_RS08440	0	0	3	0	0	2
AYT36_RS08450	2	0	0	0	0	0
AYT36_RS08455	49	49	39	7	3	10
AYT36_RS08460	6	1	3	1	0	1
AYT36_RS08465	6	2	3	0	2	0
AYT36_RS08470	3	2	2	0	0	0
AYT36_RS08475	4	2	0	2	1	0
AYT36_RS08480	3	7	0	3	1	2
AYT36_RS08485	5	10	7	6	5	2
AYT36_RS08490	1	1	1	0	0	1
AYT36_RS08495	2	0	1	0	0	1
AYT36_RS08500	491	529	650	231	217	189
AYT36_RS08505	6	13	12	4	1	4
AYT36_RS08510	13	7	7	1	3	2
AYT36_RS08515	6	4	3	1	1	1
AYT36_RS08520	5	8	4	4	0	0
AYT36_RS08525	0	0	2	1	0	0
AYT36_RS08530	4	6	7	2	0	1
AYT36_RS08535	12	12	12	1	3	2
AYT36_RS08540	1	1	1	0	1	0
AYT36_RS08545	2	4	2	2	4	0
AYT36_RS08550	26	25	33	8	10	15
AYT36_RS08555	1	0	0	1	1	3
AYT36_RS08560	0	0	0	0	0	0
AYT36_RS08565	22	15	27	22	28	21
AYT36_RS08570	70	81	120	209	209	180
AYT36_RS08575	17	11	12	5	2	2
AYT36_RS08580	4	9	5	0	0	3
AYT36_RS08585	54	72	62	14	15	10
AYT36_RS08590	53	60	58	22	21	24
AYT36_RS08595	33	30	50	5	5	6
AYT36_RS08600	26	22	34	1	0	2
AYT36_RS08605	4	4	2	0	0	0
AYT36_RS08610	1	3	2	1	0	0
AYT36_RS08615	8	4	4	0	0	0
AYT36_RS08620	13	11	7	2	0	0
AYT36_RS08625	13	7	13	1	1	1
AYT36_RS08630	7	13	7	0	0	3
AYT36_RS08635	18	9	10	1	4	4
AYT36_RS08640	22	29	38	5	7	10
AYT36_RS08645	49	41	74	13	9	7
AYT36_RS08650	1	1	3	0	0	0
AYT36_RS08655	20	12	12	17	6	9
AYT36_RS08660	7	4	9	0	2	1
AYT36_RS08665	769	762	821	79	78	84
AYT36_RS08670	50	55	50	11	9	4
AYT36_RS08675	40	48	32	5	4	6
AYT36_RS08680	5	4	7	1	0	0
AYT36_RS08685	8	7	4	0	2	0
AYT36_RS08690	23	21	24	6	2	7
AYT36_RS08695	47	39	44	15	13	15
AYT36_RS08700	139	177	254	37	40	34
AYT36_RS08705	282	291	306	24	15	25
AYT36_RS08710	64	57	70	29	26	21
AYT36_RS08715	10	14	15	2	4	3
AYT36_RS08720	1491	1336	1545	358	296	281
AYT36_RS08725	2558	2334	2203	86	81	70
AYT36_RS08730	1621	1325	1280	15	22	17
AYT36_RS08735	1156	904	1035	18	12	14
AYT36_RS08740	652	557	574	20	16	27
AYT36_RS08745	208	171	181	34	27	24
AYT36_RS08750	536	602	576	86	107	68
AYT36_RS08755	98	60	88	28	27	21
AYT36_RS08760	658	548	650	188	151	190
AYT36_RS08765	986	804	888	136	108	92
AYT36_RS08770	760	715	767	58	66	49
AYT36_RS08775	489	407	506	80	63	59
AYT36_RS08780	165	148	226	143	143	142
AYT36_RS08785	111	96	152	133	118	108
AYT36_RS08790	1494	1501	1606	232	230	286
AYT36_RS08795	288	219	208	30	29	36
AYT36_RS08800	695	655	647	60	55	63
AYT36_RS08810	2111	1903	2018	658	599	708
AYT36_RS08815	642	604	440	447	479	556
AYT36_RS08820	11	17	27	11	14	10
AYT36_RS08825	2	4	3	1	1	3
AYT36_RS08830	19	19	11	1	4	0
AYT36_RS08835	18	9	5	1	0	0
AYT36_RS08840	32	28	24	2	2	2
AYT36_RS08845	36	27	23	1	3	1
AYT36_RS08850	27	23	26	2	1	2
AYT36_RS08855	35	16	22	2	3	1
AYT36_RS08860	39	33	37	2	3	5
AYT36_RS08865	110	100	127	28	15	21
AYT36_RS08870	331	309	326	55	63	56
AYT36_RS08875	28	18	25	6	8	11
AYT36_RS08880	23	16	17	5	6	6
AYT36_RS08885	15	7	11	5	0	1
AYT36_RS08890	17	11	3	0	0	0
AYT36_RS08895	42	39	28	4	0	7
AYT36_RS08900	2663	3127	2449	2613	2374	2635
AYT36_RS08905	731	646	623	99	81	98
AYT36_RS08910	17	17	14	15	8	14
AYT36_RS08915	30	35	41	14	14	9
AYT36_RS08920	9	4	3	2	4	1
AYT36_RS08925	2	2	4	0	0	0
AYT36_RS08930	16	13	5	1	2	1
AYT36_RS08935	1	3	0	0	1	0
AYT36_RS08940	7	6	7	1	1	0
AYT36_RS08945	9	8	10	27	25	22
AYT36_RS08950	127	80	109	17	35	22
AYT36_RS08955	35	15	30	12	8	12
AYT36_RS08975	105	111	145	41	59	44
AYT36_RS08980	106	94	63	15	24	36
AYT36_RS08985	355	350	394	54	58	54
AYT36_RS08990	625	664	648	50	46	45
AYT36_RS08995	509	457	401	20	18	17
AYT36_RS09000	116	117	109	5	11	5
AYT36_RS09005	222	205	168	7	4	7
AYT36_RS09010	124	104	93	5	11	10
AYT36_RS09015	83	85	74	11	8	6
AYT36_RS09020	89	80	84	11	10	4
AYT36_RS09025	3	5	4	0	1	0
AYT36_RS09030	1	3	0	0	1	0
AYT36_RS09035	9	11	10	0	3	2
AYT36_RS09040	12	9	9	0	1	1
AYT36_RS09045	218	232	201	18	11	6
AYT36_RS09050	678	594	710	32	45	26
AYT36_RS09055	3156	2587	3446	562	504	531
AYT36_RS09060	31	34	28	11	9	9
AYT36_RS09065	265	189	264	4	0	4
AYT36_RS09070	146	113	163	3	1	1
AYT36_RS09075	114	94	90	11	5	11
AYT36_RS09080	18	29	21	2	2	0
AYT36_RS09085	156	140	119	17	12	9
AYT36_RS09090	166	107	148	15	13	24
AYT36_RS09095	104	98	116	20	16	21
AYT36_RS09100	63	47	54	11	2	11
AYT36_RS09105	56	44	45	10	6	6
AYT36_RS09110	359	255	228	48	33	46
AYT36_RS09115	59	49	45	11	9	10
AYT36_RS09120	197	200	235	26	15	23
AYT36_RS09125	45	49	38	3	4	9
AYT36_RS09130	23	18	23	2	4	5
AYT36_RS09135	42	33	41	6	5	6
AYT36_RS09140	521	488	606	117	79	110
AYT36_RS09145	198	130	135	13	13	20
AYT36_RS09150	196	172	202	12	11	12
AYT36_RS09155	159	143	158	23	14	16
AYT36_RS09165	358	295	200	32	20	29
AYT36_RS09170	347	263	257	34	47	42
AYT36_RS09175	33	42	38	12	10	6
AYT36_RS09180	256	214	217	43	38	35
AYT36_RS09185	172	150	194	11	20	21
AYT36_RS09190	163	159	164	13	19	15
AYT36_RS09195	793	636	724	95	70	66
AYT36_RS09200	327	298	303	7	10	6
AYT36_RS09205	282	247	261	13	6	7
AYT36_RS09210	927	868	952	22	15	13
AYT36_RS09215	183	175	156	2	5	5
AYT36_RS09220	45	39	32	2	6	2
AYT36_RS09225	106	88	119	21	10	23
AYT36_RS09230	25	38	28	0	5	2
AYT36_RS09235	13	8	14	1	1	3
AYT36_RS09240	21	14	11	1	0	1
AYT36_RS09245	6	7	6	0	1	0
AYT36_RS09250	4	2	7	1	0	3
AYT36_RS09260	13	10	14	0	1	2
AYT36_RS09265	28	21	28	1	1	1
AYT36_RS09270	21	18	20	1	1	1
AYT36_RS09275	28	23	17	0	2	1
AYT36_RS09280	15	6	13	0	0	0
AYT36_RS09285	17	9	11	1	2	2
AYT36_RS09290	0	1	0	0	0	0
AYT36_RS09295	47	37	48	2	5	3
AYT36_RS09300	95	103	89	6	7	12
AYT36_RS09305	429	387	431	83	84	75
AYT36_RS09310	176	188	201	319	301	321
AYT36_RS09315	73	65	73	107	104	112
AYT36_RS09320	29	35	33	46	38	41
AYT36_RS09325	38	37	44	60	43	40
AYT36_RS09335	297	253	255	37	44	37
AYT36_RS09340	552	542	644	124	117	132
AYT36_RS09345	207	176	177	16	16	24
AYT36_RS09355	537	415	400	55	50	45
AYT36_RS09360	1484	1104	1286	220	185	187
AYT36_RS09365	472	392	469	50	47	60
AYT36_RS09370	62	56	67	3	2	3
AYT36_RS09375	29	26	37	7	6	4
AYT36_RS09385	88	79	107	22	24	27
AYT36_RS09390	36	36	35	6	6	2
AYT36_RS09395	78	65	74	7	10	10
AYT36_RS09400	111	110	125	19	25	26
AYT36_RS09405	69	53	50	15	8	11
AYT36_RS09410	79	65	75	4	7	5
AYT36_RS09415	6	8	14	0	0	0
AYT36_RS09420	19	17	19	2	2	5
AYT36_RS09425	387	336	332	35	36	28
AYT36_RS09430	46	51	44	25	20	28
AYT36_RS09435	76	93	74	9	9	9
AYT36_RS09440	212	174	245	27	27	28
AYT36_RS09445	82	50	105	19	14	16
AYT36_RS09450	6	11	10	9	6	7
AYT36_RS09455	2912	2395	19085	217	360	177
AYT36_RS09460	8627	11814	11819	623	470	498
AYT36_RS09465	5861	9267	9913	1455	1359	1430
AYT36_RS09470	7984	8021	272081	417	963	422
AYT36_RS09480	1603	1347	1455	234	232	186
AYT36_RS09485	558	450	465	21	18	20
AYT36_RS09490	143	117	106	16	12	11
AYT36_RS09505	96	58	57	21	24	16
AYT36_RS09510	389	338	343	112	97	105
AYT36_RS09515	526	470	656	205	162	223
AYT36_RS09520	327	263	303	41	31	25
AYT36_RS09525	300	264	312	108	102	87
AYT36_RS09530	769	715	846	103	94	77
AYT36_RS09535	100	86	98	13	23	16
AYT36_RS09540	32	26	22	6	2	3
AYT36_RS09545	29	26	31	4	3	3
AYT36_RS09550	55	67	60	7	11	6
AYT36_RS09555	1	2	2	1	0	0
AYT36_RS09565	46	42	54	9	4	8
AYT36_RS09570	6	4	6	0	0	1
AYT36_RS09575	0	3	3	1	0	2
AYT36_RS09580	17	26	28	2	3	6
AYT36_RS09585	180	149	229	25	16	32
AYT36_RS09590	308	280	292	38	32	37
AYT36_RS09600	15	20	23	5	2	3
AYT36_RS09605	20	20	25	8	3	13
AYT36_RS09610	56	57	81	40	30	34
AYT36_RS09615	91	81	71	8	11	14
AYT36_RS09620	1776	1257	1035	71	65	78
AYT36_RS09625	658	552	668	78	68	67
AYT36_RS09630	764	707	985	678	611	548
AYT36_RS09635	419	405	462	73	50	58
AYT36_RS09640	303	292	272	20	26	25
AYT36_RS09645	65	79	74	4	4	7
AYT36_RS09650	23	23	28	4	8	7
AYT36_RS09655	96	105	79	9	11	11
AYT36_RS09660	10	12	10	1	6	1
AYT36_RS09665	6	3	3	0	0	1
AYT36_RS09670	296	266	254	18	16	12
AYT36_RS09675	28	15	29	1	7	3
AYT36_RS09680	4	1	3	0	1	0
AYT36_RS09685	137	96	107	20	18	16
AYT36_RS09690	270	263	251	118	101	122
AYT36_RS09695	2372	2170	2738	1273	1156	1130
AYT36_RS09700	68	54	57	23	14	19
AYT36_RS09705	69	62	69	39	27	30
AYT36_RS09710	253	214	291	35	24	42
AYT36_RS09715	75	46	55	24	16	23
AYT36_RS09720	617	625	634	97	74	86
AYT36_RS09725	1117	970	1006	115	95	109
AYT36_RS09730	1249	1231	1367	303	294	304
AYT36_RS09735	5328	5516	7271	2794	2648	2651
AYT36_RS09750	4453	4270	4416	1446	1384	1454
AYT36_RS09755	521	464	482	520	481	483
AYT36_RS09760	746	763	784	325	325	328
AYT36_RS09765	204	162	182	39	47	34
AYT36_RS09775	871	686	656	75	64	78
AYT36_RS09780	119	117	145	20	39	30
AYT36_RS09785	140	84	134	62	54	49
AYT36_RS09790	1115	846	796	93	91	89
AYT36_RS09795	1019	767	724	58	70	67
AYT36_RS09800	1411	1222	1255	41	56	55
AYT36_RS09805	44	46	44	19	31	14
AYT36_RS09810	434	393	331	85	101	89
AYT36_RS09820	578	518	460	221	172	158
AYT36_RS09825	480	568	1070	685	655	542
AYT36_RS09830	129	116	140	38	40	35
AYT36_RS09835	1225	1206	1196	139	110	112
AYT36_RS09840	938	862	1006	1080	945	1008
AYT36_RS09845	5865	4786	5137	336	296	309
AYT36_RS09850	782	833	816	213	196	201
AYT36_RS09855	495	370	380	70	59	67
AYT36_RS09860	234	207	219	23	15	17
AYT36_RS09865	143	107	104	8	9	12
AYT36_RS09870	17	10	12	6	4	2
AYT36_RS09875	21	15	15	6	4	6
AYT36_RS09880	598	477	611	52	58	58
AYT36_RS09885	1083	992	979	16	21	18
AYT36_RS09890	52	47	45	0	1	1
AYT36_RS09895	620	543	593	30	32	55
AYT36_RS09900	161	169	164	24	18	24
AYT36_RS09905	98	82	128	73	54	60
AYT36_RS09910	153	163	172	29	21	16
AYT36_RS09915	295	285	335	62	57	56
AYT36_RS09920	182	157	160	27	22	16
AYT36_RS09925	777	831	1155	440	427	401
AYT36_RS09930	633	526	580	219	195	197
AYT36_RS09935	282	246	296	170	163	149
AYT36_RS09940	492	447	650	784	675	762
AYT36_RS09945	467	439	912	1934	1736	1660
AYT36_RS09950	108	110	87	15	13	12
AYT36_RS09955	500	415	513	80	66	86
AYT36_RS09960	225	187	198	46	50	44
AYT36_RS09965	195	174	187	82	59	75
AYT36_RS09970	72	43	47	10	8	8
AYT36_RS09975	17	13	16	2	4	5
AYT36_RS09980	53	51	86	41	28	38
AYT36_RS09985	37	32	35	17	16	16
AYT36_RS09990	196	229	327	276	244	215
AYT36_RS09995	165	199	147	257	272	285
AYT36_RS10000	79	64	87	18	6	13
AYT36_RS10010	16	9	13	2	2	3
AYT36_RS10015	28	24	33	7	6	7
AYT36_RS10020	321	254	247	46	47	39
AYT36_RS10025	627	420	377	16	33	33
AYT36_RS10030	174	139	181	51	42	42
AYT36_RS10035	178	135	176	138	148	141
AYT36_RS10040	717	708	522	1024	1190	1229
AYT36_RS10045	416	418	428	81	100	101
AYT36_RS10050	29320	33926	30813	7543	7348	7684
AYT36_RS10060	435	368	433	47	44	44
AYT36_RS10065	460	400	420	55	53	45
AYT36_RS10070	213	178	206	30	26	23
AYT36_RS10075	6077	9288	12606	3609	3263	3142
AYT36_RS10080	3479	4603	4821	1554	1320	1450
AYT36_RS10085	556	457	703	117	139	120
AYT36_RS10090	1916	1619	1871	41	36	55
AYT36_RS10095	752	678	789	21	16	24
AYT36_RS10100	1164	992	1135	206	189	163
AYT36_RS10105	995	810	824	34	40	36
AYT36_RS10115	747	640	737	376	309	299
AYT36_RS10125	490	390	410	49	45	51
AYT36_RS10130	243	269	336	101	79	76
AYT36_RS10135	232	235	230	39	27	40
AYT36_RS10140	47	40	43	15	18	14
AYT36_RS10145	222	149	187	49	34	31
AYT36_RS10150	96	65	61	8	5	5
AYT36_RS10155	17	16	21	4	4	6
AYT36_RS10160	33	24	57	15	5	20
AYT36_RS10165	133	110	133	15	13	15
AYT36_RS10170	78	70	35	7	5	4
AYT36_RS10175	82	66	69	6	7	14
AYT36_RS10180	77	68	63	36	46	45
AYT36_RS10190	5205	3998	5103	11886	11387	11203
AYT36_RS10195	505	488	695	302	262	262
AYT36_RS10205	305	290	344	82	87	66
AYT36_RS10210	359	222	327	149	124	112
AYT36_RS10215	124	73	107	35	22	37
AYT36_RS10220	46	40	32	15	28	15
AYT36_RS10225	384	344	328	18	31	34
AYT36_RS10230	110	85	96	8	2	8
AYT36_RS10235	331	206	268	78	67	68
AYT36_RS10240	469	419	440	88	66	81
AYT36_RS10245	1695	2268	3319	999	907	979
AYT36_RS10250	678	551	639	80	53	52
AYT36_RS10260	96	91	81	34	30	35
AYT36_RS10265	689	932	1472	239	200	197
AYT36_RS10270	414	477	501	45	58	57
AYT36_RS10275	1915	1661	1813	73	61	78
AYT36_RS10290	1050	948	840	87	93	90
AYT36_RS10295	981	786	828	55	49	50
AYT36_RS10300	507	436	489	19	15	15
AYT36_RS10310	1784	1515	1564	96	128	101
AYT36_RS10315	225	176	176	9	12	14
AYT36_RS10320	321	208	218	6	3	8
AYT36_RS10325	216	134	154	4	2	2
AYT36_RS10330	327	232	210	7	8	6
AYT36_RS10335	142	139	126	16	11	13
AYT36_RS10340	155	143	168	48	34	39
AYT36_RS10345	2069	1768	1918	694	648	608
AYT36_RS10350	61	50	56	5	4	4
AYT36_RS10355	4	16	30	0	1	3
AYT36_RS10360	111	104	134	21	25	23
AYT36_RS10365	113	78	104	28	24	25
AYT36_RS10370	1556	1856	3282	3402	3146	3161
AYT36_RS10375	2260	2143	2609	2688	2689	2665
AYT36_RS10380	431	302	372	393	378	375
AYT36_RS10385	1630	1286	1331	244	226	259
AYT36_RS10390	579	491	448	58	57	62
AYT36_RS10395	175	141	172	75	75	80
AYT36_RS10400	91	91	88	57	70	64
AYT36_RS10405	683	789	922	271	246	249
AYT36_RS10410	304	215	173	54	58	52
AYT36_RS10415	14	19	31	19	11	9
AYT36_RS10420	590	591	664	110	108	106
AYT36_RS10425	59	60	55	15	17	15
AYT36_RS10430	196	168	227	28	31	26
AYT36_RS10435	196	156	162	20	29	25
AYT36_RS10440	62	56	71	19	16	15
AYT36_RS10445	135	100	124	18	30	22
AYT36_RS10450	243	220	231	34	18	18
AYT36_RS10455	27	37	22	11	8	10
AYT36_RS10460	68	68	80	18	16	17
AYT36_RS10465	0	1	0	0	0	0
AYT36_RS10470	54	60	46	24	36	27
AYT36_RS10475	598	589	693	151	142	133
AYT36_RS10480	347	267	288	53	44	36
AYT36_RS10485	395	403	415	105	96	109
AYT36_RS10490	417	424	425	49	43	49
AYT36_RS10495	234	198	231	39	32	31
AYT36_RS10500	775	768	825	224	243	225
AYT36_RS10505	1198	1051	1261	383	368	393
AYT36_RS10510	477	319	466	61	65	65
AYT36_RS10515	283	268	274	47	31	32
AYT36_RS10520	54	47	63	9	5	9
AYT36_RS10525	52	37	48	5	7	9
AYT36_RS10530	0	2	4	0	0	0
AYT36_RS10535	9	8	5	2	2	3
AYT36_RS10540	25	15	20	1	3	1
AYT36_RS10545	23	26	21	5	0	2
AYT36_RS10550	43	25	39	4	4	3
AYT36_RS10555	15	20	11	3	7	3
AYT36_RS10560	23	17	33	2	4	2
AYT36_RS10565	923	779	955	64	76	64
AYT36_RS10570	117	91	94	13	16	13
AYT36_RS10575	341	309	349	51	38	36
AYT36_RS10585	229	275	332	35	31	44
AYT36_RS10590	135	151	169	65	56	53
AYT36_RS10595	13419	13873	17031	3176	2790	2951
AYT36_RS10600	1332	1426	1561	395	364	355
AYT36_RS10605	1357	1118	1215	176	184	177
AYT36_RS10610	1133	1004	1286	193	147	173
AYT36_RS10615	131	150	167	35	29	30
AYT36_RS10620	991	996	1333	405	327	357
AYT36_RS10625	1370	1337	1495	278	215	250
AYT36_RS10630	414	385	388	103	103	111
AYT36_RS10635	1789	1657	1925	251	233	252
AYT36_RS10640	1826	1566	1717	179	140	125
AYT36_RS10645	680	560	752	100	109	114
AYT36_RS10650	1357	1441	1670	192	176	175
AYT36_RS10655	120	115	71	11	20	15
AYT36_RS10660	10	14	14	1	3	2
AYT36_RS10665	27	22	22	6	6	7
AYT36_RS10670	6	7	6	0	0	1
AYT36_RS10675	6	9	2	1	0	0
AYT36_RS10685	6	8	7	2	0	0
AYT36_RS10690	18	10	14	1	1	3
AYT36_RS10695	16	6	6	2	0	2
AYT36_RS10700	53	45	41	6	5	7
AYT36_RS10705	13	13	16	2	0	5
AYT36_RS10710	147	140	131	36	33	30
AYT36_RS10715	107	82	84	37	24	22
AYT36_RS10720	419	343	365	60	49	66
AYT36_RS10725	339	328	378	146	163	154
AYT36_RS10730	382	308	376	76	70	79
AYT36_RS10735	69	51	50	11	12	10
AYT36_RS10740	296	224	270	32	29	31
AYT36_RS10745	233	216	272	38	44	40
AYT36_RS10750	204	205	240	38	42	39
AYT36_RS10755	615	574	625	47	47	52
AYT36_RS10760	710	601	721	75	70	71
[truncated: 3,033 more rows]

## Sheet: RNA-seq_Results
Supplementary file 1: RNA-Seq analysis
Gene_Name	Locus_Tag	Old_Locus_Tag	logFC	AveExpr	t	P-value	adj. P-value	B
AYT36_RS00005	AYT36_RS00005	BB0001	0.457064	7.41147	4.16563	0.00117818	0.00344941	-2.1192
AYT36_RS00010	AYT36_RS00010	BB0002	-0.646532	3.62429	-1.96759	0.0714833	0.120884	-5.1839
AYT36_RS00015	AYT36_RS00015	BB0003	-1.03118	5.74139	-6.31127	3.08398e-05	0.000142173	2.0858
AYT36_RS00020	AYT36_RS00020	BB0004	-1.9313	5.41717	-8.40967	1.5836e-06	1.13293e-05	5.34333
AYT36_RS00025	AYT36_RS00025	BB0005	-1.5203	5.42537	-8.95154	8.00218e-07	6.3979e-06	6.0141
AYT36_RS00030	AYT36_RS00030	BB0006	-1.80362	5.37589	-9.67041	3.38878e-07	3.11004e-06	6.93824
AYT36_RS00035	AYT36_RS00035	BB_RS00035	0.543801	13.3151	4.75313	0.000408854	0.00135151	-1.23945
AYT36_RS00040	AYT36_RS00040	BB_RS00040	0.840379	10.7815	9.77568	3.00062e-07	2.80567e-06	6.40549
AYT36_RS00045	AYT36_RS00045	BB_RS00045	2.95711	5.7155	12.1195	2.54318e-08	3.39432e-07	9.36734
tuf	AYT36_RS00050	BB0007	0.13224	13.7333	1.40484	0.184197	0.267644	-7.23306
AYT36_RS00055	AYT36_RS00055	BB_RS00055	1.66563	8.32543	15.8438	1.05124e-09	2.63606e-08	12.4687
AYT36_RS00060	AYT36_RS00060	BB0008	0.000737083	9.82869	0.00664257	0.994804	0.996409	-8.15964
AYT36_RS00065	AYT36_RS00065	BB0009	0.326955	9.56157	2.70817	0.0183068	0.0376371	-5.03744
rplK	AYT36_RS00070	BB0010	1.80439	9.39096	18.5791	1.52141e-10	5.90139e-09	14.4757
AYT36_RS00075	AYT36_RS00075	BB0011	1.27723	9.27354	12.2877	2.16439e-08	2.99337e-07	9.23412
AYT36_RS00080	AYT36_RS00080	BB0012	0.868901	12.2958	9.87823	2.6679e-07	2.54245e-06	6.51055
AYT36_RS00085	AYT36_RS00085	BB0013	1.01562	10.7328	9.248	5.58003e-07	4.71938e-06	5.74645
rpoB	AYT36_RS00090	BB0014	-0.454471	11.9454	-3.64388	0.00310945	0.00821194	-3.31284
rpoC	AYT36_RS00095	BB0015	-1.36788	10.8626	-15.475	1.39619e-09	3.32655e-08	12.1205
AYT36_RS00100	AYT36_RS00100	BB0016	-0.389794	4.21768	-1.7956	0.0965213	0.1561	-5.66721
AYT36_RS00105	AYT36_RS00105	BB0017	-0.264201	5.9884	-1.62726	0.128371	0.19837	-6.3995
AYT36_RS00110	AYT36_RS00110	BB0018	-0.193038	6.02517	-1.42954	0.177131	0.259426	-6.68832
AYT36_RS00115	AYT36_RS00115	BB0019	0.217492	5.12645	1.32426	0.208894	0.295403	-6.64248
AYT36_RS00120	AYT36_RS00120	BB0020	2.0537	5.82686	9.35292	4.92194e-07	4.27976e-06	6.23099
AYT36_RS00125	AYT36_RS00125	BB0021	0.524183	4.02769	2.49202	0.0274687	0.0530463	-4.53717
AYT36_RS00130	AYT36_RS00130	BB0022	0.750906	4.04345	3.53709	0.00380269	0.00978257	-2.61196
AYT36_RS00135	AYT36_RS00135	BB0023	2.00258	3.16544	7.27884	7.32451e-06	4.22748e-05	3.94931
AYT36_RS00140	AYT36_RS00140	BB0024	1.69123	10.1508	15.3107	1.58736e-09	3.6657e-08	11.9819
AYT36_RS00145	AYT36_RS00145	BB0025	2.78944	10.4897	26.3808	2.02329e-12	2.23237e-10	18.9682
fusA	AYT36_RS00150	BB0026	0.390924	12.2396	4.92764	0.000301053	0.00103407	-0.911311
AYT36_RS00160	AYT36_RS00160	BB0028	1.66487	10.8831	15.5994	1.26787e-09	3.05582e-08	12.208
AYT36_RS00165	AYT36_RS00165	BB0029	2.10158	11.7056	27.8535	1.03028e-12	1.21794e-10	19.6573
AYT36_RS00170	AYT36_RS00170	BB0030	2.04736	8.85915	19.9739	6.27423e-11	2.91136e-09	15.4192
AYT36_RS00175	AYT36_RS00175	BB0031	2.26254	6.98942	14.426	3.23999e-09	6.51278e-08	11.3646
AYT36_RS00180	AYT36_RS00180	BB0032	0.779122	9.16089	8.91629	8.35761e-07	6.62868e-06	5.35854
AYT36_RS00185	AYT36_RS00185	BB0033	1.47659	6.79432	12.6822	1.49348e-08	2.16816e-07	9.78622
AYT36_RS00190	AYT36_RS00190	BB0034	0.949406	7.28765	9.48243	4.22192e-07	3.72324e-06	6.20849
AYT36_RS00195	AYT36_RS00195	BB0035	0.399666	9.02809	3.36992	0.00521729	0.0128491	-3.77175
AYT36_RS00200	AYT36_RS00200	BB0036	0.260566	7.42657	2.44962	0.029727	0.0567454	-5.34671
AYT36_RS00205	AYT36_RS00205	BB0037	0.296247	6.29049	1.7715	0.100599	0.1618	-6.29603
AYT36_RS00210	AYT36_RS00210	BB0038	0.497421	10.4453	2.44308	0.0300911	0.0573302	-5.5448
AYT36_RS00215	AYT36_RS00215	BB0039	-0.608167	5.58999	-3.64012	0.00313149	0.00826134	-2.69524
AYT36_RS00220	AYT36_RS00220	BB0040	0.493685	7.11672	4.04926	0.00145974	0.00420151	-2.30261
AYT36_RS00225	AYT36_RS00225	pseudo=true	-1.34762	4.35092	-4.47921	0.000666249	0.00207393	-0.710283
AYT36_RS00230	AYT36_RS00230	BB0041	2.81652	11.7956	30.8516	2.88474e-13	5.30471e-11	20.9633
AYT36_RS00235	AYT36_RS00235	BB0042	3.37203	10.0918	25.0461	3.85216e-12	3.50665e-10	18.3061
AYT36_RS00240	AYT36_RS00240	BB0043	2.32366	10.5444	16.2891	7.52283e-10	2.07505e-08	12.7647
AYT36_RS00245	AYT36_RS00245	BB0044	2.22458	9.32562	17.4319	3.30679e-10	1.05282e-08	13.6587
rpsH	AYT36_RS00250	BB0045	1.74356	9.71685	16.8774	4.89599e-10	1.40512e-08	13.2356
AYT36_RS00255	AYT36_RS00255	BB0046	1.26909	10.6501	14.4591	3.15234e-09	6.36234e-08	11.2469
AYT36_RS00260	AYT36_RS00260	BB0047	0.668915	9.01821	7.55392	4.97581e-06	3.00912e-05	3.47239
AYT36_RS00265	AYT36_RS00265	BB0048	0.0262455	9.59648	0.24698	0.808895	0.856873	-8.1206
AYT36_RS00270	AYT36_RS00270	BB0049	0.603599	5.91116	3.30862	0.00586046	0.0141799	-3.50252
AYT36_RS00275	AYT36_RS00275	BB0050	-0.600146	9.15192	-6.88087	1.30341e-05	6.90655e-05	2.46469
AYT36_RS00280	AYT36_RS00280	BB0051	-1.16696	11.1726	-10.6404	1.14673e-07	1.22441e-06	7.43177
AYT36_RS00285	AYT36_RS00285	BB0052	1.38962	6.88597	9.26187	5.48788e-07	4.66564e-06	5.96296
AYT36_RS00290	AYT36_RS00290	BB0053	1.61042	5.77339	8.93342	8.18275e-07	6.51079e-06	5.71614
AYT36_RS00295	AYT36_RS00295	BB0054	1.3389	8.5976	14.4126	3.27617e-09	6.55415e-08	11.2575
AYT36_RS00300	AYT36_RS00300	BB0055	0.115138	7.78653	1.22327	0.243576	0.335558	-7.26773
AYT36_RS00305	AYT36_RS00305	BB0056	0.0817215	10.3433	1.0089	0.331974	0.427562	-7.64616
AYT36_RS00310	AYT36_RS00310	BB0057	-0.291111	10.2382	-3.18897	0.00735527	0.017234	-4.14761
AYT36_RS00315	AYT36_RS00315	BB0058	0.534211	12.506	6.12223	4.14459e-05	0.000182752	1.16347
AYT36_RS00320	AYT36_RS00320	BB0059	1.251	5.08667	7.48739	5.4588e-06	3.26936e-05	3.87477
AYT36_RS00325	AYT36_RS00325	BB0060	1.50461	6.46683	12.4364	1.87975e-08	2.63642e-07	9.58655
AYT36_RS00330	AYT36_RS00330	BB0061	0.563857	8.16848	5.46355	0.000120683	0.000462694	0.165679
AYT36_RS00335	AYT36_RS00335	BB0062	0.0563855	6.74579	0.45722	0.655283	0.731219	-7.76357
AYT36_RS00340	AYT36_RS00340	BB0063	1.28109	5.37276	9.53318	3.97737e-07	3.539e-06	6.56516
AYT36_RS00345	AYT36_RS00345	BB0064	1.28678	5.40109	8.02782	2.61182e-06	1.71531e-05	4.58133
AYT36_RS00350	AYT36_RS00350	BB0065	-0.308635	9.22521	-3.69029	0.00284967	0.00760268	-3.15867
AYT36_RS00355	AYT36_RS00355	BB0066	0.718523	7.65647	6.53127	2.19988e-05	0.000107082	1.99724
ccsB	AYT36_RS00360	BB0067	-0.676224	6.50981	-5.37676	0.000139563	0.000525347	0.316238
lysA	AYT36_RS00365	BB0068	-0.970888	6.86512	-8.68498	1.11515e-06	8.41446e-06	5.35233
AYT36_RS00370	AYT36_RS00370		2.76503	2.48454	8.2862	1.85837e-06	1.30138e-05	5.43407
AYT36_RS00375	AYT36_RS00375	BB0069	-0.167928	5.51599	-1.18557	0.25763	0.350832	-6.87232
AYT36_RS00380	AYT36_RS00380	BB0070	-0.819816	8.05128	-8.51575	1.3821e-06	1.01062e-05	4.94202
AYT36_RS00385	AYT36_RS00385	BB0071	0.588442	6.34537	4.58409	0.000552021	0.00175917	-1.17843
AYT36_RS00390	AYT36_RS00390	BB0072	-0.54447	4.87353	-2.93459	0.0119254	0.0260779	-3.85774
AYT36_RS00395	AYT36_RS00395	BB0073	-1.03344	5.46542	-6.09154	4.35035e-05	0.000190119	1.78933
AYT36_RS00400	AYT36_RS00400	BB0074	-0.598848	4.28275	-2.61266	0.0219139	0.0438503	-4.27767
AYT36_RS00405	AYT36_RS00405	BB0075	-1.28865	6.59266	-10.1473	1.96887e-07	1.95826e-06	7.25181
AYT36_RS00410	AYT36_RS00410	BB0076	-0.603568	6.23195	-4.57882	0.000557246	0.00177014	-1.07239
AYT36_RS00415	AYT36_RS00415	BB0077	-0.10935	8.66216	-1.02049	0.326659	0.422463	-7.56705
AYT36_RS00420	AYT36_RS00420	BB0078	-0.502591	6.83883	-3.97962	0.00166053	0.00470578	-2.32371
AYT36_RS00425	AYT36_RS00425	BB0079	-0.485556	2.50695	-1.30421	0.215443	0.303336	-5.84937
AYT36_RS00430	AYT36_RS00430	BB0080	-0.153393	3.14277	-0.476116	0.642126	0.720325	-6.78005
AYT36_RS00435	AYT36_RS00435	BB0081	-0.773545	3.36937	-2.63636	0.0209587	0.0421808	-3.9466
AYT36_RS00440	AYT36_RS00440	BB0082	0.0538057	4.75172	0.239975	0.814203	0.861393	-7.38069
AYT36_RS00445	AYT36_RS00445	BB0083	0.142832	4.25109	0.702706	0.494995	0.587955	-7.01642
AYT36_RS00450	AYT36_RS00450	BB0084	0.421789	2.53192	1.15206	0.270648	0.364263	-6.10759
AYT36_RS00455	AYT36_RS00455	BB0085	0.180028	2.14276	0.35334	0.729664	0.791346	-6.59261
AYT36_RS00460	AYT36_RS00460	BB0086	0.745664	3.61694	2.58425	0.0231142	0.0458498	-4.27068
AYT36_RS00465	AYT36_RS00465	BB0087	-0.0012478	4.20808	-0.00579103	0.99547	0.996674	-7.24912
AYT36_RS00470	AYT36_RS00470	BB0088	-0.0834204	3.38391	-0.289292	0.777055	0.830766	-6.93361
AYT36_RS00475	AYT36_RS00475	BB0089	-0.436594	3.91929	-1.70912	0.11188	0.176793	-5.70051
AYT36_RS00480	AYT36_RS00480	BB0090	-0.534687	0.872928	-0.827282	0.423442	0.522592	-5.95666
AYT36_RS00485	AYT36_RS00485	BB0091	-0.51834	0.97528	-0.856594	0.407638	0.507121	-5.95252
AYT36_RS00490	AYT36_RS00490	BB0092	-0.708358	2.89775	-1.82519	0.0917163	0.149449	-5.20534
AYT36_RS00495	AYT36_RS00495	BB_RS00490	0.0708498	1.71645	0.161898	0.873949	0.907394	-6.52942
AYT36_RS00500	AYT36_RS00500	BB0094	1.294	5.26532	7.62394	4.51616e-06	2.77509e-05	4.03354
AYT36_RS00505	AYT36_RS00505	BB0095	1.88431	4.08997	9.36353	4.86019e-07	4.23348e-06	6.57948
AYT36_RS00510	AYT36_RS00510	BB0096	1.91559	4.28052	10.3975	1.49272e-07	1.54404e-06	7.76882
AYT36_RS00515	AYT36_RS00515	BB0097	3.93418	5.12027	23.3857	9.00208e-12	6.38505e-10	17.5376
AYT36_RS00520	AYT36_RS00520	BB0098	1.53765	4.02187	7.77166	3.68814e-06	2.31793e-05	4.50061
AYT36_RS00525	AYT36_RS00525	BB0099	-0.0630821	5.614	-0.408594	0.689685	0.759265	-7.5341
AYT36_RS00530	AYT36_RS00530	BB0100	0.548975	5.46297	3.86752	0.0020453	0.00566997	-2.33093
AYT36_RS00535	AYT36_RS00535	BB0101	1.08338	3.78339	4.89824	0.000316895	0.0010784	-0.0326567
dapA	AYT36_RS00540	BB0102	1.31704	7.23362	9.19778	5.92778e-07	4.94646e-06	5.84193
AYT36_RS00545	AYT36_RS00545	BB0103	1.22754	5.41752	6.66422	1.79935e-05	9.00582e-05	2.55273
AYT36_RS00550	AYT36_RS00550	BB0105	-1.31753	3.11488	-3.75118	0.00254209	0.0068857	-1.7657
AYT36_RS00555	AYT36_RS00555	BB0106	-2.00777	4.31542	-6.73926	1.60809e-05	8.2057e-05	3.18288
AYT36_RS00560	AYT36_RS00560	BB0107	-1.4022	3.68547	-3.63336	0.0031716	0.00834247	-2.10681
AYT36_RS00565	AYT36_RS00565	BB0108	0.426648	4.55875	2.0723	0.059314	0.10297	-5.4061
AYT36_RS00570	AYT36_RS00570	BB0109	0.920448	5.17742	5.89457	5.9557e-05	0.000251874	1.36917
AYT36_RS00575	AYT36_RS00575	BB0110	-0.596308	11.2774	-6.63239	1.88766e-05	9.36286e-05	2.01285
AYT36_RS00580	AYT36_RS00580	BB0111	-0.97324	7.56553	-9.77288	3.0103e-07	2.80943e-06	6.62677
AYT36_RS00585	AYT36_RS00585	BB0112	-1.06816	7.66919	-9.81365	2.8725e-07	2.70626e-06	6.66759
AYT36_RS00590	AYT36_RS00590	BB0113	2.52424	6.9446	17.4314	3.30795e-10	1.05282e-08	13.7666
AYT36_RS00595	AYT36_RS00595	BB0114	0.935674	5.70816	6.54181	2.16491e-05	0.000105587	2.31208
AYT36_RS00600	AYT36_RS00600	BB0115	0.88493	7.92272	8.99489	7.58702e-07	6.14511e-06	5.52922
AYT36_RS00605	AYT36_RS00605	BB0116	0.366348	6.60232	2.67758	0.0193938	0.0395768	-4.81331
AYT36_RS00610	AYT36_RS00610	BB0117	0.152698	4.70577	0.767139	0.457108	0.553817	-7.09877
AYT36_RS00615	AYT36_RS00615	BB0118	-0.676225	2.88983	-1.63226	0.127308	0.197094	-5.4912
AYT36_RS00620	AYT36_RS00620	BB0119	0.49414	4.16444	2.26031	0.0421725	0.0770087	-4.98213
AYT36_RS00625	AYT36_RS00625	BB0120	0.564222	6.56098	3.78565	0.00238322	0.0065126	-2.72021
AYT36_RS00630	AYT36_RS00630	BB0121	0.646444	6.49777	4.9223	0.000303867	0.00104057	-0.590931
AYT36_RS00635	AYT36_RS00635	BB0122	-1.28775	5.78437	-8.1489	2.22466e-06	1.50483e-05	4.85439
asnB	AYT36_RS00640	BB0123	-0.856117	8.93153	-8.3386	1.736e-06	1.22781e-05	4.61971
AYT36_RS00645	AYT36_RS00645	BB0124	-0.705569	3.82282	-2.61097	0.0219836	0.0439583	-4.12583
AYT36_RS00650	AYT36_RS00650	BB0125	-1.14594	3.81427	-3.17691	0.00752579	0.0175673	-3.02433
AYT36_RS00655	AYT36_RS00655	BB0126	-1.15092	4.65591	-4.53891	0.000598503	0.00188791	-0.708962
AYT36_RS00660	AYT36_RS00660	BB0127	-0.867074	6.54834	-4.65401	0.00048734	0.00158561	-0.973831
AYT36_RS00665	AYT36_RS00665	BB0128	-0.938339	5.17249	-2.54953	0.0246684	0.0482959	-4.60309
AYT36_RS00670	AYT36_RS00670	BB0129	-1.11252	4.99363	-5.02805	0.000252908	0.000883044	0.0844072
AYT36_RS00675	AYT36_RS00675	BB0130	-1.82361	7.0573	-9.27818	5.38161e-07	4.58314e-06	6.15473
AYT36_RS00680	AYT36_RS00680	BB0131	-1.28287	4.85201	-6.49993	2.30742e-05	0.000111551	2.6181
AYT36_RS00685	AYT36_RS00685	BB0132	-0.203821	5.90893	-1.38301	0.190638	0.27499	-6.72153
AYT36_RS00690	AYT36_RS00690	BB0133	-0.514181	5.91957	-3.62614	0.003215	0.00843683	-2.8084
AYT36_RS00695	AYT36_RS00695	BB0134	-0.980134	6.70117	-7.4663	5.62218e-06	3.35506e-05	3.67625
AYT36_RS00700	AYT36_RS00700	BB0135	-0.484005	7.43395	-4.3167	0.000893976	0.00270389	-1.78673
AYT36_RS00710	AYT36_RS00710	BB0137	-0.253358	5.97788	-1.59359	0.13575	0.207703	-6.44576
AYT36_RS00715	AYT36_RS00715	BB0138	-2.21491	4.76979	-8.47085	1.46382e-06	1.061e-05	5.57097
AYT36_RS00720	AYT36_RS00720	BB0139	-1.76474	5.94671	-8.57963	1.27408e-06	9.44149e-06	5.44901
AYT36_RS00725	AYT36_RS00725	BB0140	-0.417403	5.54088	-1.72064	0.109716	0.17398	-6.14076
AYT36_RS00730	AYT36_RS00730	BB0141	1.34736	4.83831	7.14687	8.84709e-06	4.9859e-05	3.41825
AYT36_RS00740	AYT36_RS00740	BB0143	-0.904484	6.54023	-5.23717	0.000176705	0.000647485	0.0843115
AYT36_RS00745	AYT36_RS00745	BB0144	-1.03433	4.91991	-5.2379	0.000176486	0.000647159	0.467007
AYT36_RS00750	AYT36_RS00750	BB0145	-1.75435	6.18846	-9.6381	3.51843e-07	3.21121e-06	6.75136
AYT36_RS00755	AYT36_RS00755	BB0146	-1.5686	5.29598	-8.38601	1.63269e-06	1.1647e-05	5.30133
AYT36_RS00760	AYT36_RS00760	BB0147	-0.276626	4.75881	-1.50837	0.156075	0.232916	-6.25564
AYT36_RS00765	AYT36_RS00765	BB0148	0.51033	6.49646	3.29739	0.00598672	0.0144362	-3.63791
AYT36_RS00770	AYT36_RS00770	BB0149	-1.44023	3.95382	-3.19509	0.00727024	0.0170913	-2.99542
AYT36_RS00775	AYT36_RS00775	BB0150	0.135401	5.41205	0.862101	0.404713	0.504748	-7.2028
AYT36_RS00780	AYT36_RS00780	BB0151	-1.59344	4.34896	-6.11385	4.19972e-05	0.000184201	2.15233
AYT36_RS00785	AYT36_RS00785	BB0152	-1.47133	5.37172	-8.29096	1.84688e-06	1.297e-05	5.14867
AYT36_RS00790	AYT36_RS00790	BB0153	-0.991692	4.9738	-4.77158	0.000395756	0.00131258	-0.385202
AYT36_RS00795	AYT36_RS00795	BB0154	-1.70813	4.31366	-5.69022	8.29744e-05	0.000337126	1.47536
AYT36_RS00800	AYT36_RS00800	BB0155	-0.419173	6.54882	-3.09367	0.0088155	0.0202353	-3.96412
waaC	AYT36_RS00805	BB0156	-0.920397	6.62327	-6.23433	3.47615e-05	0.000157187	1.77066
AYT36_RS00810	AYT36_RS00810	BB0157	-1.18772	4.93979	-5.37941	0.000138943	0.000523679	0.723875
AYT36_RS00815	AYT36_RS00815	BB0158	-0.0717703	5.47937	-0.47654	0.641833	0.720197	-7.46769
AYT36_RS00820	AYT36_RS00820	BB0159	-0.690099	1.71848	-1.3456	0.202105	0.288016	-5.59301
AYT36_RS00825	AYT36_RS00825	BB0160	-0.960424	5.93763	-5.75984	7.40615e-05	0.000305665	1.12211
AYT36_RS00830	AYT36_RS00830	BB0161	-0.227509	6.21979	-1.6655	0.12042	0.187542	-6.39774
AYT36_RS00835	AYT36_RS00835	BB0163	-1.01814	5.667	-6.19624	3.68952e-05	0.000165479	1.91373
AYT36_RS00840	AYT36_RS00840	BB0164	-0.669455	3.87451	-2.42397	0.0311787	0.0591526	-4.48064
AYT36_RS00845	AYT36_RS00845	BB0165	-1.31311	4.56682	-5.75493	7.46563e-05	0.000307864	1.47408
AYT36_RS00850	AYT36_RS00850	BB0166	-0.903599	3.53159	-2.64085	0.0207827	0.0419408	-3.96909
AYT36_RS00855	AYT36_RS00855	BB0167	-0.186646	4.99688	-0.911653	0.379033	0.477397	-7.02236
AYT36_RS00860	AYT36_RS00860	BB0168	0.822574	7.29608	8.27745	1.87966e-06	1.31075e-05	4.63071
AYT36_RS00865	AYT36_RS00865	BB0169	0.348407	5.99234	2.66523	0.0198503	0.0403259	-4.71092
AYT36_RS00870	AYT36_RS00870	BB0170	0.926216	4.18592	3.46756	0.0043366	0.0109404	-2.79549
AYT36_RS00875	AYT36_RS00875	BB0171	-0.513624	5.86682	-3.62638	0.00321352	0.00843683	-2.79558
lipA	AYT36_RS00880	BB0172	0.281982	6.52454	2.09681	0.0567584	0.0991002	-5.81917
rfbC	AYT36_RS00885	BB0173	-0.692667	5.03562	-3.72763	0.00265681	0.00716128	-2.38234
rfbD	AYT36_RS00890	BB0174	0.047224	4.03087	0.155203	0.879116	0.911234	-7.18799
rfbB	AYT36_RS00895	BB0175	0.432708	5.19241	3.00534	0.0104262	0.0233251	-3.89729
AYT36_RS00900	AYT36_RS00900	BB0176	1.87724	5.09811	10.0226	2.26462e-07	2.21652e-06	7.18946
AYT36_RS00905	AYT36_RS00905	BB0177	1.0057	7.35729	9.84521	2.77051e-07	2.62511e-06	6.64563
AYT36_RS00910	AYT36_RS00910	BB0178	4.11578	8.29197	43.224	4.24602e-15	2.34239e-12	25.1335
AYT36_RS00915	AYT36_RS00915	BB0179	5.95867	6.5329	44.3702	3.0576e-15	1.89762e-12	25.0243
dksA	AYT36_RS00920	BB0180	3.83755	9.32748	37.5293	2.49381e-14	8.25451e-12	23.4308
AYT36_RS00925	AYT36_RS00925	BB0181	1.47978	10.457	15.8217	1.06914e-09	2.65415e-08	12.3954
AYT36_RS00930	AYT36_RS00930	BB0182	0.810027	4.44624	4.366	0.000817432	0.00248686	-1.16034
AYT36_RS00935	AYT36_RS00935	BB0183	-2.40713	2.72175	-5.02172	0.000255693	0.000890649	0.65681
AYT36_RS00940	AYT36_RS00940	BB0184	-1.89135	2.17331	-4.25422	0.00100178	0.0029981	-0.645719
AYT36_RS00945	AYT36_RS00945	BB0185	-1.99901	2.91652	-5.08101	0.000230824	0.000815106	0.710564
AYT36_RS00950	AYT36_RS00950	BB0186	-0.651303	2.12954	-1.49428	0.159674	0.237431	-5.49936
AYT36_RS00955	AYT36_RS00955	BB0187	-2.34225	2.56856	-5.27709	0.000165129	0.000612753	1.09963
AYT36_RS00960	AYT36_RS00960	BB0189	0.374356	4.22708	1.79417	0.0967591	0.156231	-5.75198
xerC	AYT36_RS00965	BB0190	-0.689312	4.6705	-3.33553	0.00556878	0.0135634	-3.03
AYT36_RS00970	AYT36_RS00970	BB0191	-1.02973	4.01357	-3.85307	0.00210115	0.00581181	-1.82212
AYT36_RS00975	AYT36_RS00975	BB0192	-0.343166	7.158	-3.04225	0.00972032	0.0219569	-4.17679
AYT36_RS00980	AYT36_RS00980	BB0193	-0.775785	4.52151	-2.85993	0.0137393	0.0294721	-3.87258
AYT36_RS00985	AYT36_RS00985	BB0194	-0.0440553	5.44893	-0.26845	0.79269	0.844391	-7.5461
AYT36_RS00990	AYT36_RS00990	BB0195	0.688703	7.52066	4.82211	0.000362091	0.00121801	-0.921557
AYT36_RS00995	AYT36_RS00995	BB0196	-0.874604	4.65397	-4.29411	0.000931514	0.00280812	-1.19474
AYT36_RS01000	AYT36_RS01000	BB0197	-0.768131	5.11759	-4.04161	0.0014805	0.00425386	-1.79941
AYT36_RS01005	AYT36_RS01005	BB0198	0.86001	8.4125	8.17612	2.14636e-06	1.46383e-05	4.39034
AYT36_RS01010	AYT36_RS01010	BB0199	1.24799	4.12978	5.59807	9.65407e-05	0.000382542	1.09804
metF	AYT36_RS01015	BB0200	-0.284425	6.28881	-2.34288	0.036231	0.067323	-5.30366
AYT36_RS01020	AYT36_RS01020	BB0201	-0.366364	5.48432	-2.21334	0.0459534	0.0828163	-5.3372
AYT36_RS01025	AYT36_RS01025	BB0202	-3.29081	5.97543	-7.20728	8.11215e-06	4.62952e-05	3.66365
AYT36_RS01030	AYT36_RS01030	BB0203	-3.35301	6.60377	-7.17899	8.44788e-06	4.77719e-05	3.49114
AYT36_RS01035	AYT36_RS01035	BB0205	0.656389	4.16199	2.98852	0.0107648	0.0239244	-3.67419
AYT36_RS01040	AYT36_RS01040	BB0206	-0.74514	7.1865	-6.64682	1.84705e-05	9.18898e-05	2.32016
AYT36_RS01045	AYT36_RS01045	BB0207	-0.699062	5.74429	-4.67452	0.000469897	0.0015359	-0.779772
AYT36_RS01050	AYT36_RS01050	BB0208	0.880084	5.4862	6.25333	3.37469e-05	0.000153297	1.89705
AYT36_RS01055	AYT36_RS01055	BB0209	2.12535	10.265	11.0329	7.56619e-08	8.49912e-07	7.87598
AYT36_RS01060	AYT36_RS01060	BB0210	0.115411	4.19396	0.529137	0.605891	0.689807	-7.10809
AYT36_RS01065	AYT36_RS01065	BB0211	-0.268975	4.13732	-1.1188	0.284066	0.378627	-6.55909
AYT36_RS01070	AYT36_RS01070	BB0212	-0.775834	3.96313	-3.19193	0.00731409	0.0171781	-3.08373
AYT36_RS01075	AYT36_RS01075	BB0213	-0.732199	4.11011	-3.04001	0.00976177	0.0220282	-3.41909
AYT36_RS01080	AYT36_RS01080	BB0214	0.246327	4.47602	1.10264	0.290763	0.385897	-6.72836
AYT36_RS01085	AYT36_RS01085	BB0215	0.797243	4.26846	3.80145	0.00231382	0.00634105	-2.174
AYT36_RS01090	AYT36_RS01090	BB0216	-0.626445	4.75272	-2.81698	0.0149039	0.031569	-4.03463
nhaA	AYT36_RS01095	BB0217	-0.0751377	7.76652	-0.774073	0.453142	0.550221	-7.70354
AYT36_RS01100	AYT36_RS01100	BB0218	-1.63006	8.12437	-9.41871	4.552e-07	3.98601e-06	6.15202
AYT36_RS01105	AYT36_RS01105	BB0219	-1.28247	6.89911	-8.16617	2.17462e-06	1.475e-05	4.66681
AYT36_RS01110	AYT36_RS01110	BB0220	-0.858111	3.85351	-2.92474	0.0121503	0.0265054	-3.54244
AYT36_RS01115	AYT36_RS01115	BB0221	0.0551043	3.00915	0.171293	0.866709	0.903087	-6.86462
pap	AYT36_RS01120	BB0222	0.0952482	6.00157	0.742127	0.471594	0.566667	-7.43634
AYT36_RS01125	AYT36_RS01125	BB0223	2.15031	3.01008	7.98013	2.78351e-06	1.81844e-05	4.96274
AYT36_RS01130	AYT36_RS01130	BB0224	2.38712	2.20791	6.75795	1.56387e-05	8.01301e-05	3.33646
AYT36_RS01135	AYT36_RS01135	BB0225	1.43746	1.68963	2.56382	0.0240169	0.0471506	-3.81283
AYT36_RS01140	AYT36_RS01140	BB0226	1.49077	2.01293	3.8096	0.00227883	0.00625451	-1.6017
AYT36_RS01145	AYT36_RS01145	BB0227	0.851214	3.11918	2.98635	0.0108092	0.0240016	-3.38961
AYT36_RS01150	AYT36_RS01150	BB0228	0.787536	3.28228	2.86676	0.0135626	0.029176	-3.65632
AYT36_RS01155	AYT36_RS01155	BB0229	0.678151	2.5853	1.86132	0.0861419	0.141527	-5.18686
AYT36_RS01160	AYT36_RS01160	BB0230	0.469103	2.16342	1.20323	0.250968	0.34374	-5.95696
AYT36_RS01165	AYT36_RS01165	BB0231	0.318588	2.38456	0.877076	0.396831	0.496654	-6.33683
AYT36_RS01170	AYT36_RS01170	BB0232	1.10368	1.96657	2.79827	0.015441	0.0325954	-3.44857
AYT36_RS01175	AYT36_RS01175	BB0233	2.91215	6.18288	20.4096	4.81493e-11	2.34374e-09	15.8343
AYT36_RS01180	AYT36_RS01180	BB0234	1.45354	8.15397	11.4532	4.91233e-08	5.87704e-07	8.40623
AYT36_RS01185	AYT36_RS01185	BB0235	5.12355	7.92458	36.908	3.07327e-14	9.53675e-12	23.2011
AYT36_RS01190	AYT36_RS01190	BB0236	0.623802	5.64161	4.44043	0.000714471	0.00220881	-1.29812
AYT36_RS01195	AYT36_RS01195	BB0237	-0.389417	6.06048	-3.06725	0.00926929	0.0210962	-3.91496
AYT36_RS01200	AYT36_RS01200	BB0238	0.451886	6.0174	3.80463	0.00230007	0.00630932	-2.56797
AYT36_RS01205	AYT36_RS01205	BB0239	0.625825	5.30465	4.16946	0.00116991	0.00342894	-1.72809
AYT36_RS01210	AYT36_RS01210	BB0240	0.0232394	6.28317	0.177809	0.861694	0.899561	-7.76577
AYT36_RS01215	AYT36_RS01215	BB0241	-0.2444	6.79413	-2.04104	0.0627301	0.107948	-5.92211
AYT36_RS01220	AYT36_RS01220	BB0242	-0.319347	4.37851	-1.42862	0.177388	0.259649	-6.2498
AYT36_RS01225	AYT36_RS01225	BB0243	-0.133876	6.30198	-1.07596	0.302081	0.397623	-7.17712
dprA	AYT36_RS01230	BB0244	0.178253	3.72849	0.689416	0.503039	0.59565	-6.86778
AYT36_RS01235	AYT36_RS01235	BB0245	0.922469	4.43265	4.81102	0.000369217	0.00123862	-0.346992
kynU	AYT36_RS01240	BB0246	0.718366	4.63865	3.01963	0.0101471	0.0227759	-3.75063
AYT36_RS01245	AYT36_RS01245	BB0247	1.36514	7.32129	11.5499	4.45572e-08	5.40895e-07	8.57482
AYT36_RS01250	AYT36_RS01250	BB0248	0.0426707	6.33263	0.372895	0.715413	0.779979	-7.71998
AYT36_RS01255	AYT36_RS01255	BB0249	-0.985003	5.0712	-4.87618	0.000329352	0.00111468	-0.221944
AYT36_RS01260	AYT36_RS01260	BB0250	-0.282435	4.52416	-1.33047	0.2069	0.293357	-6.42146
AYT36_RS01265	AYT36_RS01265	BB0251	-0.595069	4.07282	-2.08179	0.0583118	0.101478	-5.14349
AYT36_RS01270	AYT36_RS01270	BB0252	-0.207077	5.49555	-1.07048	0.304447	0.399783	-6.99127
AYT36_RS01275	AYT36_RS01275	BB0253	-0.0950395	4.71848	-0.495671	0.628644	0.710174	-7.25693
AYT36_RS01280	AYT36_RS01280	BB0254	0.0765508	6.93266	0.754222	0.464554	0.561058	-7.6084
AYT36_RS01285	AYT36_RS01285	BB0255	2.36754	1.85881	5.46948	0.000119494	0.00045887	1.35568
AYT36_RS01290	AYT36_RS01290	BB0256	-0.0323244	3.72222	-0.12006	0.906326	0.930694	-7.08461
AYT36_RS01295	AYT36_RS01295	BB0257	-0.766837	2.91621	-1.69006	0.115543	0.181593	-5.40499
AYT36_RS01300	AYT36_RS01300	BB0258	-0.436402	5.45822	-2.89258	0.0129147	0.0279639	-4.09774
AYT36_RS01305	AYT36_RS01305	BB0259	0.896925	5.08546	5.18971	0.000191587	0.00069636	0.174883
AYT36_RS01310	AYT36_RS01310	BB0260	-0.37652	3.91806	-1.39379	0.187433	0.271261	-6.14467
AYT36_RS01315	AYT36_RS01315	BB0261	-1.26809	5.2736	-4.40335	0.000763966	0.00234106	-1.10732
AYT36_RS01320	AYT36_RS01320	BB0262	-0.031936	5.03384	-0.167815	0.869388	0.904599	-7.46481
AYT36_RS01325	AYT36_RS01325	BB0263	1.36999	5.37917	9.17075	6.1244e-07	5.07641e-06	6.10687
AYT36_RS01330	AYT36_RS01330	BB0264	-1.56581	6.28608	-9.33974	4.99989e-07	4.33994e-06	6.34819
AYT36_RS01335	AYT36_RS01335	BB0265	0.0760277	7.91955	0.764322	0.458726	0.555235	-7.73536
AYT36_RS01340	AYT36_RS01340	BB0266	-1.50625	7.45268	-13.7131	5.92697e-09	1.06236e-07	10.8201
AYT36_RS01345	AYT36_RS01345	BB0267	-1.4038	5.91929	-9.54744	3.91137e-07	3.50541e-06	6.6588
AYT36_RS01350	AYT36_RS01350	BB0268	1.0415	6.22257	5.77251	7.25512e-05	0.000300431	0.934075
AYT36_RS01355	AYT36_RS01355	BB0269	-0.325789	5.02345	-1.7456	0.105154	0.1682	-5.98108
AYT36_RS01360	AYT36_RS01360	BB0270	-0.0389762	3.40789	-0.128943	0.899435	0.9263	-6.98138
AYT36_RS01365	AYT36_RS01365	BB0271	0.15737	2.43435	0.376957	0.712467	0.777888	-6.66095
AYT36_RS01370	AYT36_RS01370	BB0272	0.721304	-0.662887	0.900049	0.384944	0.483737	-5.68209
AYT36_RS01380	AYT36_RS01380	BB0274	-1.26827	0.323409	-2.02545	0.0645007	0.110697	-4.37612
AYT36_RS01385	AYT36_RS01385	BB0275	-1.92898	0.112097	-2.6737	0.0195363	0.0398277	-3.30445
AYT36_RS01390	AYT36_RS01390	BB0276	0.0770087	2.79813	0.228727	0.822745	0.868394	-6.79802
AYT36_RS01395	AYT36_RS01395	BB0277	-0.0582633	4.09392	-0.256415	0.801762	0.851661	-7.17241
AYT36_RS01400	AYT36_RS01400	BB0278	-1.60631	3.71842	-5.49692	0.000114156	0.000442108	1.26494
AYT36_RS01405	AYT36_RS01405	BB0279	-0.837643	1.64786	-1.77934	0.0992561	0.159691	-4.97382
AYT36_RS01410	AYT36_RS01410	BB0280	-0.255499	3.66886	-0.828347	0.42286	0.522004	-6.68771
AYT36_RS01415	AYT36_RS01415	BB0281	-0.614305	4.56574	-2.57119	0.0236875	0.0467071	-4.43352
AYT36_RS01420	AYT36_RS01420	BB0282	-0.570011	2.15814	-1.07209	0.303749	0.399332	-6.01947
AYT36_RS01425	AYT36_RS01425	BB0283	-0.563341	3.28887	-1.64996	0.123599	0.191951	-5.58106
AYT36_RS01430	AYT36_RS01430	BB0284	-2.90289	1.38301	-4.56283	0.000573408	0.00181683	-0.0134058
AYT36_RS01435	AYT36_RS01435	BB0285	-0.760393	1.60572	-1.33756	0.204643	0.291133	-5.5746
AYT36_RS01440	AYT36_RS01440	BB0286	-1.54283	0.988111	-2.68662	0.0190664	0.0389887	-3.31727
AYT36_RS01445	AYT36_RS01445	BB0287	-2.55762	6.00726	-11.859	3.27762e-08	4.205e-07	9.31104
AYT36_RS01450	AYT36_RS01450	BB0288	-2.39411	5.61138	-11.7117	3.791e-08	4.71738e-07	9.20235
AYT36_RS01455	AYT36_RS01455	BB0289	0.298379	7.2094	2.60243	0.022339	0.0445614	-5.04322
AYT36_RS01460	AYT36_RS01460	BB0290	-0.477057	5.10852	-2.61249	0.0219207	0.0438503	-4.52233
AYT36_RS01465	AYT36_RS01465	BB0291	-0.280758	3.49489	-0.773305	0.45358	0.550483	-6.68093
AYT36_RS01470	AYT36_RS01470	BB0292	-0.228372	5.58838	-1.48063	0.16323	0.241705	-6.51454
AYT36_RS01475	AYT36_RS01475	BB0293	0.501179	5.78732	3.07492	0.00913527	0.0208345	-3.91179
AYT36_RS01480	AYT36_RS01480	BB0294	-0.0366349	6.57168	-0.250791	0.806012	0.855096	-7.80255
AYT36_RS01485	AYT36_RS01485	BB0295	1.5962	6.28592	13.4658	7.35586e-09	1.25075e-07	10.5973
grxC	AYT36_RS01490	BB0296	1.34426	5.35228	8.95153	8.0022e-07	6.3979e-06	5.83197
AYT36_RS01495	AYT36_RS01495	BB0297	0.943397	6.51954	7.9501	2.89776e-06	1.88317e-05	4.27544
gpmA	AYT36_RS01500	BB0298	1.05438	6.2497	8.85801	8.98277e-07	7.04573e-06	5.55313
AYT36_RS01505	AYT36_RS01505	BB0299	-0.428369	6.57445	-3.35765	0.00533999	0.0130864	-3.46663
AYT36_RS01510	AYT36_RS01510	BB0300	-0.946142	8.03586	-9.68496	3.33206e-07	3.06932e-06	6.45737
AYT36_RS01515	AYT36_RS01515	BB0301	-1.45247	6.27955	-9.33786	5.01112e-07	4.34209e-06	6.33865
AYT36_RS01520	AYT36_RS01520	BB0302	1.16672	5.76581	6.76727	1.54231e-05	7.9271e-05	2.64344
AYT36_RS01525	AYT36_RS01525	BB0303	-0.867052	6.53113	-6.27146	3.28073e-05	0.000149989	1.84363
AYT36_RS01530	AYT36_RS01530	BB0304	1.05792	7.2542	8.48218	1.44272e-06	1.04775e-05	4.90617
AYT36_RS01535	AYT36_RS01535	BB0305	-0.199426	8.38925	-1.94201	0.0747871	0.12553	-6.30193
AYT36_RS01540	AYT36_RS01540	BB0306	-0.090924	5.68321	-0.628558	0.540846	0.630944	-7.42819
AYT36_RS01545	AYT36_RS01545	BB0307	-0.0123439	7.49481	-0.121526	0.905187	0.929861	-7.97908
AYT36_RS01550	AYT36_RS01550	BB0308	0.92406	8.52268	7.79614	3.56728e-06	2.26004e-05	3.84458
AYT36_RS01555	AYT36_RS01555	BB0309	-0.453413	7.98961	-3.95995	0.00172223	0.00485018	-2.53734
AYT36_RS01560	AYT36_RS01560	BB0310	0.0522843	4.95196	0.292798	0.774434	0.829264	-7.42035
AYT36_RS01565	AYT36_RS01565	BB0311	-0.556539	6.83808	-3.58335	0.00348486	0.00907306	-3.07546
AYT36_RS01570	AYT36_RS01570	BB0312	0.0985467	8.73422	1.18658	0.257245	0.3505	-7.39734
AYT36_RS01575	AYT36_RS01575	BB0313	2.67907	9.90344	25.9853	2.44054e-12	2.59945e-10	18.7806
rplU	AYT36_RS01580	BB0314	1.63194	12.213	18.5273	1.57416e-10	5.96619e-09	14.4009
AYT36_RS01585	AYT36_RS01585	BB0315	-0.566103	5.97962	-3.93271	0.00181159	0.00507283	-2.23305
AYT36_RS01590	AYT36_RS01590	BB0316	0.690786	7.19668	6.69332	1.72245e-05	8.68222e-05	2.30763
AYT36_RS01595	AYT36_RS01595	BB_RS01585	1.96417	9.77462	17.7981	2.56808e-10	8.6738e-09	13.9147
AYT36_RS01600	AYT36_RS01600	BB0317	0.589827	6.75306	4.0036	0.00158835	0.00452708	-2.34007
AYT36_RS01605	AYT36_RS01605	BB0318	0.688185	3.32817	2.69997	0.0185922	0.0381291	-3.96797
AYT36_RS01610	AYT36_RS01610	BB0319	0.0760553	3.89544	0.316089	0.757101	0.814423	-7.10746
AYT36_RS01615	AYT36_RS01615	BB0320	0.588193	2.22048	1.56633	0.141988	0.215653	-5.51918
AYT36_RS01620	AYT36_RS01620	BB0321	-0.838783	3.84422	-2.99679	0.0105971	0.023647	-3.4082
gabD	AYT36_RS01625	BB0322	-0.148524	6.90442	-1.28679	0.221267	0.310336	-7.04948
AYT36_RS01630	AYT36_RS01630	BB0323	-0.378073	6.20848	-2.58468	0.0230958	0.0458315	-4.84552
AYT36_RS01635	AYT36_RS01635	BB_RS01625	1.03916	3.0699	2.33247	0.0369331	0.0684483	-4.5722
AYT36_RS01640	AYT36_RS01640	BB0324	0.116384	11.8928	1.42017	0.179783	0.262304	-7.19556
AYT36_RS01645	AYT36_RS01645	BB0325	-2.93425	8.31299	-19.6741	7.55209e-11	3.31824e-09	15.3516
AYT36_RS01650	AYT36_RS01650	BB0326	-3.35154	7.10791	-17.4817	3.19405e-10	1.0365e-08	13.9826
AYT36_RS01655	AYT36_RS01655	BB0327	-3.30806	7.92105	-23.7412	7.47054e-12	5.75454e-10	17.7433
AYT36_RS01660	AYT36_RS01660	BB0328	-3.92204	6.14675	-17.2991	3.62894e-10	1.12611e-08	13.8585
AYT36_RS01665	AYT36_RS01665	BB0329	-1.84215	5.48654	-8.58223	1.26987e-06	9.43841e-06	5.55053
AYT36_RS01670	AYT36_RS01670	BB0330	-1.63763	3.47868	-3.96396	0.00170946	0.00482517	-1.42067
AYT36_RS01675	AYT36_RS01675	BB0331	-1.27226	3.33055	-2.94787	0.0116286	0.0255423	-3.32002
artP	AYT36_RS01680	BB0332	-1.96779	4.38783	-6.84283	1.37872e-05	7.21321e-05	3.32476
AYT36_RS01685	AYT36_RS01685	BB0333	-1.7835	4.29417	-6.21313	3.59328e-05	0.000161308	2.34408
AYT36_RS01690	AYT36_RS01690	BB0334	-1.13866	3.88028	-3.26019	0.00642468	0.0153654	-2.88967
AYT36_RS01695	AYT36_RS01695	BB0335	0.577066	3.07884	1.82259	0.09213	0.150074	-5.37691
AYT36_RS01700	AYT36_RS01700	BB0336	0.343353	1.59489	0.72149	0.483758	0.577236	-6.25899
AYT36_RS01705	AYT36_RS01705	BB0337	1.07726	3.44278	2.93162	0.0119928	0.0262052	-3.60757
AYT36_RS01710	AYT36_RS01710	BB0338	0.526293	4.55841	3.01667	0.0102042	0.0228835	-3.72
AYT36_RS01715	AYT36_RS01715	BB0339	1.32164	0.730149	2.3813	0.0337468	0.0633949	-3.91556
AYT36_RS01720	AYT36_RS01720	BB0340	0.186655	6.4183	1.45151	0.171035	0.251537	-6.77385
AYT36_RS01725	AYT36_RS01725	BB0341	1.28743	4.35566	6.70761	1.68598e-05	8.52789e-05	2.85612
AYT36_RS01730	AYT36_RS01730	BB0342	-1.13383	4.20851	-3.50166	0.00406584	0.0103629	-2.52883
AYT36_RS01735	AYT36_RS01735	BB0343	-0.656626	2.9957	-2.01467	0.0657519	0.112533	-4.93515
AYT36_RS01740	AYT36_RS01740	BB0344	-0.421192	2.59774	-1.21137	0.247944	0.340387	-5.9877
AYT36_RS01745	AYT36_RS01745	BB0345	0.0915073	2.58854	0.263607	0.796337	0.847225	-6.73213
AYT36_RS01750	AYT36_RS01750	BB0346	0.411113	1.9795	1.02667	0.323849	0.420259	-6.09597
AYT36_RS01755	AYT36_RS01755	BB0347	0.804437	1.75845	1.81151	0.0939096	0.152373	-5.05725
AYT36_RS01760	AYT36_RS01760	BB0348	-0.537404	2.94566	-1.50521	0.156878	0.233903	-5.69723
AYT36_RS01765	AYT36_RS01765	BB0349	0.387299	4.04794	1.73419	0.107219	0.170829	-5.79257
AYT36_RS01770	AYT36_RS01770	BB0350	0.147645	4.37193	0.604458	0.556249	0.645124	-7.12
AYT36_RS01775	AYT36_RS01775	BB0351	-0.17372	4.52511	-0.886162	0.3921	0.491362	-6.9147
AYT36_RS01780	AYT36_RS01780	BB0352	0.378489	3.55854	1.34645	0.201839	0.287803	-6.17825
AYT36_RS01785	AYT36_RS01785	BB0353	-1.6752	2.11973	-2.79391	0.0155691	0.0328101	-3.30477
AYT36_RS01790	AYT36_RS01790	BB0354	0.325303	5.2363	1.62834	0.12814	0.198137	-6.26844
AYT36_RS01795	AYT36_RS01795	BB0355	1.26272	0.935986	2.29912	0.0392729	0.0722988	-4.09363
AYT36_RS01800	AYT36_RS01800	BB0356	0.287509	2.0497	0.656924	0.523027	0.613763	-6.41943
AYT36_RS01805	AYT36_RS01805	BB0357	-0.19576	0.320792	-0.282169	0.782388	0.835208	-6.15773
AYT36_RS01810	AYT36_RS01810	BB0358	-0.0622012	1.79459	-0.128372	0.899878	0.92638	-6.54481
AYT36_RS01815	AYT36_RS01815	BB0359	-0.014563	4.13269	-0.0607396	0.952518	0.964821	-7.22243
AYT36_RS01820	AYT36_RS01820	BB0360	1.20281	4.41877	7.10192	9.43966e-06	5.25425e-05	3.45047
AYT36_RS01825	AYT36_RS01825	BB0361	-0.466834	3.44238	-1.50356	0.157298	0.234459	-5.84291
AYT36_RS01830	AYT36_RS01830	BB0362	-0.055922	2.59407	-0.134032	0.895491	0.923388	-6.74968
AYT36_RS01835	AYT36_RS01835	BB0363	-0.216393	5.52102	-1.03517	0.320014	0.416589	-7.03353
AYT36_RS01840	AYT36_RS01840	BB0364	-0.809286	2.49111	-1.9699	0.0711918	0.120514	-4.87027
AYT36_RS01845	AYT36_RS01845	BB0365	0.105194	1.46322	0.20908	0.837722	0.881206	-6.45786
AYT36_RS01850	AYT36_RS01850	BB0366	-0.64768	1.15168	-0.873624	0.398639	0.498549	-5.97128
AYT36_RS01855	AYT36_RS01855	BB0367	-1.09003	0.749674	-1.81477	0.0933823	0.151666	-4.72937
AYT36_RS01860	AYT36_RS01860	BB0368	-0.753984	1.06574	-0.96668	0.351861	0.448521	-5.86264
AYT36_RS01865	AYT36_RS01865	BB0369	-0.439431	0.429777	-0.698166	0.497734	0.590383	-5.96339
AYT36_RS01870	AYT36_RS01870	BB0370	-0.903685	0.660064	-1.37821	0.192077	0.276343	-5.31873
AYT36_RS01875	AYT36_RS01875	BB0371	0.267911	1.02016	0.367554	0.719295	0.783351	-6.30933
AYT36_RS01885	AYT36_RS01885	BB0373	0.530547	0.472101	0.965389	0.352482	0.449103	-5.79743
AYT36_RS01890	AYT36_RS01890	BB0374	-0.779327	4.37811	-3.60939	0.00331802	0.0086705	-2.41662
AYT36_RS01895	AYT36_RS01895	BB0375	-1.62955	3.21048	-3.39363	0.00498802	0.0123457	-2.42414
AYT36_RS01900	AYT36_RS01900	BB0376	1.12365	2.79865	3.76086	0.00249638	0.0067748	-1.86462
AYT36_RS01905	AYT36_RS01905	BB0377	0.291579	4.61715	1.39373	0.187452	0.271261	-6.42576
AYT36_RS01910	AYT36_RS01910	BB0378	-0.530489	6.33715	-3.86575	0.00205207	0.00568556	-2.44026
AYT36_RS01915	AYT36_RS01915	BB0379	-0.490538	4.63062	-2.53763	0.0252241	0.0492673	-4.52732
AYT36_RS01920	AYT36_RS01920	BB0380	-0.109674	4.20036	-0.362403	0.723046	0.785713	-7.16376
AYT36_RS01925	AYT36_RS01925	BB0381	-0.250139	6.57173	-1.45068	0.171263	0.251723	-6.76971
AYT36_RS01930	AYT36_RS01930	BB0382	0.529709	6.27816	2.0576	0.060898	0.105315	-5.85269
AYT36_RS01935	AYT36_RS01935	BB_RS01915	2.41295	6.98682	13.1811	9.47375e-09	1.50488e-07	10.2312
AYT36_RS01940	AYT36_RS01940	BB0383	-0.466757	8.67963	-5.22256	0.000181154	0.000662321	-0.271984
AYT36_RS01945	AYT36_RS01945	BB0384	-0.975699	6.42272	-6.61771	1.92989e-05	9.55734e-05	2.43124
prmC	AYT36_RS01950	BB0385	-1.0768	5.26927	-5.95387	5.41531e-05	0.000231767	1.61087
grxD	AYT36_RS01955	BB0386	1.42539	6.43622	11.9343	3.0444e-08	3.94659e-07	9.08449
AYT36_RS01960	AYT36_RS01960	BB0387	0.0985305	6.29577	0.751924	0.465887	0.561439	-7.49302
AYT36_RS01965	AYT36_RS01965	BB0388	0.280459	3.29313	0.850382	0.410954	0.510479	-6.6149
AYT36_RS01970	AYT36_RS01970	BB0389	0.614158	2.77945	1.65195	0.123186	0.191371	-5.54773
AYT36_RS01975	AYT36_RS01975	BB0390	0.640644	1.96021	1.44505	0.172808	0.253768	-5.62004
AYT36_RS01980	AYT36_RS01980	BB0391	0.0223535	0.200582	0.0301211	0.976442	0.982532	-6.18443
AYT36_RS01985	AYT36_RS01985	BB0392	-0.195321	3.23697	-0.599029	0.559751	0.648126	-6.73128
AYT36_RS01990	AYT36_RS01990	BB0393	-1.14103	3.10846	-3.05919	0.00941245	0.0213489	-3.07387
AYT36_RS01995	AYT36_RS01995	BB0394	-0.538635	5.18639	-3.21144	0.00704797	0.0166555	-3.41906
AYT36_RS02000	AYT36_RS02000	BB0395	-1.5432	6.17851	-10.6817	1.09707e-07	1.17645e-06	7.95526
AYT36_RS02005	AYT36_RS02005	BB0396	-2.18557	4.53141	-7.29847	7.12294e-06	4.13147e-05	3.99193
AYT36_RS02010	AYT36_RS02010	BB0397	-0.59637	7.57755	-5.12109	0.000215459	0.00076795	-0.325048
AYT36_RS02015	AYT36_RS02015	BB0398	0.456123	3.62833	1.52402	0.152158	0.228375	-5.97571
AYT36_RS02020	AYT36_RS02020	BB0399	-0.118992	2.62568	-0.340737	0.738906	0.799274	-6.70052
AYT36_RS02025	AYT36_RS02025	BB0400	-0.637635	2.49667	-1.59933	0.134465	0.205928	-5.44332
AYT36_RS02030	AYT36_RS02030	BB0401	0.169575	2.17187	0.428204	0.675718	0.747514	-6.57005
AYT36_RS02035	AYT36_RS02035	BB0402	-0.974493	3.34883	-2.52189	0.0259777	0.0505405	-4.12611
AYT36_RS02040	AYT36_RS02040	BB0403	0.503454	3.96677	1.8265	0.0915092	0.149201	-5.63706
AYT36_RS02045	AYT36_RS02045	BB0404	-0.143938	5.37964	-0.84673	0.412911	0.512142	-7.18302
AYT36_RS02050	AYT36_RS02050	BB0405	0.34803	5.04963	1.93358	0.0759053	0.127086	-5.75673
AYT36_RS02055	AYT36_RS02055	BB0406	1.09375	5.93215	7.37448	6.39637e-06	3.77173e-05	3.53986
AYT36_RS02060	AYT36_RS02060	BB0407	-0.0704788	4.77743	-0.307686	0.763339	0.81981	-7.35575
AYT36_RS02065	AYT36_RS02065	BB0408	0.169644	6.2401	1.02383	0.325138	0.420941	-7.24237
AYT36_RS02070	AYT36_RS02070	BB0409	-0.417236	5.32177	-2.72753	0.0176502	0.0365291	-4.37244
pcaD	AYT36_RS02075	BB0410	-0.328991	3.79998	-1.17476	0.261776	0.355211	-6.37835
AYT36_RS02080	AYT36_RS02080	BB0411	0.526365	3.12307	1.8106	0.0940585	0.152565	-5.40425
catC	AYT36_RS02085	BB0412	-0.234425	2.75051	-0.668371	0.515934	0.606873	-6.54878
AYT36_RS02090	AYT36_RS02090	BB0413	-0.0383163	2.78247	-0.105891	0.917333	0.939278	-6.80273
AYT36_RS02095	AYT36_RS02095	BB0414	-0.244402	4.57393	-1.23913	0.237843	0.329031	-6.55218
AYT36_RS02100	AYT36_RS02100	BB0415	-0.612441	5.76375	-3.33296	0.00559598	0.0136129	-3.32279
AYT36_RS02105	AYT36_RS02105	BB0416	-0.733104	5.05493	-2.9915	0.010704	0.0238106	-3.7794
AYT36_RS02110	AYT36_RS02110	BB0417	-0.459621	5.25729	-2.86242	0.0136747	0.0293536	-4.10157
AYT36_RS02115	AYT36_RS02115	BB0418	-0.630637	5.89203	-3.71837	0.00270335	0.007267	-2.61604
AYT36_RS02120	AYT36_RS02120	BB0419	-0.939626	9.68938	-10.431	1.43896e-07	1.49778e-06	7.22442
AYT36_RS02125	AYT36_RS02125	BB0420	-0.57505	5.70351	-3.70783	0.00275739	0.00740024	-2.59686
queC	AYT36_RS02130	BB0421	-1.45916	6.02969	-9.74497	3.10866e-07	2.88496e-06	6.88395
AYT36_RS02135	AYT36_RS02135	BB0422	-1.15623	4.56784	-4.92275	0.000303628	0.00104057	0.00959057
AYT36_RS02140	AYT36_RS02140	BB0423	-1.17177	4.72962	-5.41058	0.000131862	0.000501299	0.829686
AYT36_RS02145	AYT36_RS02145	BB0424	1.34848	0.85173	2.25557	0.0425398	0.0776349	-4.15148
AYT36_RS02150	AYT36_RS02150	BB0425	0.469022	1.28648	0.977136	0.346858	0.442974	-5.97211
AYT36_RS02155	AYT36_RS02155	BB0426	0.063253	2.5674	0.190868	0.851665	0.890788	-6.74215
AYT36_RS02160	AYT36_RS02160	BB0427	-0.168946	2.1366	-0.396625	0.698268	0.766674	-6.54583
AYT36_RS02165	AYT36_RS02165	BB0428	-0.148327	3.93854	-0.555038	0.588569	0.673907	-6.98663
AYT36_RS02170	AYT36_RS02170	BB0429	1.14043	0.939425	2.12624	0.0538242	0.0948322	-4.37803
AYT36_RS02175	AYT36_RS02175	BB0430	-0.806226	4.15842	-3.22965	0.00680827	0.0161505	-3.06817
AYT36_RS02180	AYT36_RS02180	BB0431	-0.953016	8.37921	-8.41473	1.57332e-06	1.1272e-05	4.77539
AYT36_RS02185	AYT36_RS02185	BB0432	-0.0399494	5.69981	-0.295363	0.772519	0.82752	-7.59902
AYT36_RS02190	AYT36_RS02190	BB0433	0.40161	4.02748	1.88798	0.0822281	0.135861	-5.55075
AYT36_RS02195	AYT36_RS02195	BB0434	1.11406	4.00105	4.94648	0.000291342	0.00100379	-0.00405726
AYT36_RS02200	AYT36_RS02200	BB0435	0.240657	2.85903	0.747376	0.468531	0.564215	-6.56299
AYT36_RS02205	AYT36_RS02205	BB0436	0.291278	4.12902	1.42811	0.177534	0.259787	-6.24009
AYT36_RS02210	AYT36_RS02210	BB0437	0.534792	2.63407	1.53574	0.149281	0.225058	-5.66636
AYT36_RS02215	AYT36_RS02215	BB0438	0.119779	5.01175	0.612663	0.550978	0.640809	-7.28844
AYT36_RS02220	AYT36_RS02220	BB0439	-0.616547	5.57125	-3.5776	0.00352288	0.00915284	-2.80945
AYT36_RS02225	AYT36_RS02225	BB0440	0.00782779	6.69231	0.0402998	0.968485	0.976152	-7.86127
AYT36_RS02230	AYT36_RS02230	BB0441	-0.109793	6.58787	-0.766317	0.45758	0.554118	-7.52374
AYT36_RS02235	AYT36_RS02235	BB0442	0.115513	2.94005	0.288718	0.777484	0.830903	-6.82591
AYT36_RS02240	AYT36_RS02240	BB0443	-0.711535	5.37358	-4.17368	0.00116089	0.00341326	-1.62107
AYT36_RS02245	AYT36_RS02245	BB0444	0.319199	4.27603	1.51163	0.155252	0.231892	-6.17373
AYT36_RS02250	AYT36_RS02250	BB0445	1.01334	5.31709	4.76537	0.000400118	0.00132616	-0.649591
AYT36_RS02255	AYT36_RS02255	BB0446	-0.355012	4.2721	-1.69536	0.114515	0.180212	-5.83992
AYT36_RS02260	AYT36_RS02260	BB0447	0.89831	2.00011	2.12404	0.0540387	0.0951426	-4.62523
AYT36_RS02265	AYT36_RS02265	BB0448	-0.9046	4.80843	-4.03629	0.00149513	0.00429094	-1.71433
AYT36_RS02270	AYT36_RS02270	BB0449	0.175787	1.83431	0.385551	0.706248	0.773129	-6.50107
AYT36_RS02275	AYT36_RS02275	BB0450	-0.50778	7.41876	-4.01376	0.00155877	0.00444787	-2.35452
AYT36_RS02280	AYT36_RS02280	BB0450A	0.830097	0.333326	1.37521	0.192982	0.277486	-5.33136
AYT36_RS02285	AYT36_RS02285	BB0451	1.16502	2.63613	3.76828	0.00246198	0.00669426	-1.81144
AYT36_RS02290	AYT36_RS02290	BB0452	-0.539346	11.9487	-6.95042	1.17678e-05	6.33012e-05	2.50054
AYT36_RS02295	AYT36_RS02295	BB0453	-1.69406	7.81249	-15.0028	2.02611e-09	4.4909e-08	11.914
AYT36_RS02300	AYT36_RS02300	BB0454	0.154615	3.15245	0.481376	0.638486	0.717557	-6.81035
AYT36_RS02305	AYT36_RS02305	BB0455	-0.00422716	3.62844	-0.0153151	0.98802	0.991214	-7.06654
AYT36_RS02310	AYT36_RS02310	BB0456	-0.0363053	2.43964	-0.106342	0.916982	0.939112	-6.71359
AYT36_RS02315	AYT36_RS02315	BB0457	-0.665758	9.57115	-6.88834	1.28915e-05	6.86069e-05	2.45849
AYT36_RS02320	AYT36_RS02320	BB0458	-1.0992	8.13225	-3.47503	0.00427577	0.0108323	-3.44832
AYT36_RS02325	AYT36_RS02325	BB0459	-0.765518	6.31245	-5.2146	0.000183626	0.00067037	0.0773565
AYT36_RS02330	AYT36_RS02330	BB0460	-0.536275	4.99144	-3.13596	0.00813478	0.0188382	-3.51102
AYT36_RS02335	AYT36_RS02335	BB0461	-0.380194	4.24727	-1.7698	0.100893	0.162114	-5.71691
AYT36_RS02340	AYT36_RS02340	BB0462	0.184118	3.53634	0.680706	0.508352	0.59966	-6.8127
AYT36_RS02345	AYT36_RS02345	BB0463	0.283707	2.09513	0.577939	0.573471	0.660623	-6.47709
AYT36_RS02350	AYT36_RS02350	BB0464	-0.0402605	2.84154	-0.0947166	0.926027	0.946813	-6.82299
AYT36_RS02355	AYT36_RS02355	BB0465	-0.554034	2.58134	-1.54089	0.148031	0.223533	-5.55421
AYT36_RS02360	AYT36_RS02360	BB0466	0.23732	4.56467	1.27185	0.226361	0.315697	-6.55812
AYT36_RS02365	AYT36_RS02365	BB0467	1.35844	1.60566	2.95693	0.0114303	0.0252004	-3.08332
AYT36_RS02370	AYT36_RS02370	BB0468	0.0763154	4.13747	0.348409	0.733275	0.794222	-7.17126
AYT36_RS02375	AYT36_RS02375	BB0469	0.174056	1.52082	0.350391	0.731823	0.79313	-6.43575
AYT36_RS02380	AYT36_RS02380	BB0470	0.889403	4.50399	4.33937	0.000857892	0.00260198	-1.23069
AYT36_RS02385	AYT36_RS02385	BB0471	0.403464	3.32875	1.16364	0.266094	0.359205	-6.32632
AYT36_RS02390	AYT36_RS02390		0.741243	4.41549	2.37796	0.0339561	0.0637399	-4.86725
AYT36_RS02395	AYT36_RS02395	BB_RS02365	-0.112027	3.22605	-0.393713	0.700362	0.768294	-6.84381
AYT36_RS02400	AYT36_RS02400	BB0472	-0.596758	8.00499	-1.38963	0.188666	0.272742	-7.05505
AYT36_RS02405	AYT36_RS02405	BB0473	-0.743104	5.56637	-3.63726	0.00314839	0.00830151	-2.68149
AYT36_RS02410	AYT36_RS02410	BB0474	0.77236	2.53105	2.43612	0.0304827	0.0579873	-4.21954
betC	AYT36_RS02415	BB0475	-0.503724	2.90726	-1.37394	0.193367	0.277668	-5.86378
AYT36_RS02420	AYT36_RS02420	BB0476	-0.456807	1.84981	-0.997027	0.337481	0.433643	-6.0284
AYT36_RS02425	AYT36_RS02425	BB0477	-0.0619525	5.22116	-0.251449	0.805514	0.854751	-7.49122
AYT36_RS02430	AYT36_RS02430	BB0478	-0.198009	4.86526	-1.03737	0.319028	0.415632	-6.86182
AYT36_RS02435	AYT36_RS02435	BB0479	-1.42411	3.4034	-4.12871	0.00126088	0.00365669	-1.1158
AYT36_RS02440	AYT36_RS02440	BB0480	-0.176963	4.32443	-0.842177	0.415361	0.514409	-6.89428
AYT36_RS02445	AYT36_RS02445	BB0481	0.490786	4.37028	2.24406	0.0434462	0.0789858	-5.06697
AYT36_RS02450	AYT36_RS02450	BB0482	0.218937	6.04198	0.690244	0.502536	0.595345	-7.4932
AYT36_RS02455	AYT36_RS02455	BB0483	0.678016	5.15771	2.15132	0.0514369	0.0913066	-5.44841
AYT36_RS02460	AYT36_RS02460	BB0484	1.04838	4.06038	3.0796	0.00905437	0.020688	-3.50317
AYT36_RS02465	AYT36_RS02465	BB0485	1.29341	2.89916	2.78369	0.015873	0.0333169	-3.73318
AYT36_RS02470	AYT36_RS02470	BB0486	2.59731	3.06665	9.45357	4.36814e-07	3.83855e-06	6.8312
AYT36_RS02475	AYT36_RS02475	BB0488	0.926185	4.34285	3.49201	0.00414063	0.0105373	-2.79066
AYT36_RS02480	AYT36_RS02480	BB0489	2.46488	0.782713	4.42445	0.000735386	0.00226923	-0.295078
AYT36_RS02485	AYT36_RS02485	BB0490	0.635717	0.924046	1.14669	0.272782	0.366242	-5.71803
virB5	AYT36_RS02490	BB0491	2.25982	3.4256	8.90829	8.4406e-07	6.68382e-06	6.11553
AYT36_RS02495	AYT36_RS02495	BB0492	1.21331	1.15781	2.6465	0.0205628	0.0415524	-3.53858
AYT36_RS02500	AYT36_RS02500	BB0493	-0.126425	2.08343	-0.278793	0.784919	0.83755	-6.5788
AYT36_RS02505	AYT36_RS02505	BB0494	-0.776401	0.609444	-1.27775	0.224335	0.313489	-5.43507
AYT36_RS02510	AYT36_RS02510	BB0495	-0.46125	1.35463	-0.681877	0.507636	0.599042	-6.18047
AYT36_RS02515	AYT36_RS02515		0.785319	0.586846	1.42888	0.177315	0.259619	-5.31593
AYT36_RS02520	AYT36_RS02520	BB0496	-0.407667	4.70455	-1.41651	0.18083	0.263677	-6.34996
AYT36_RS02525	AYT36_RS02525	BB0497	-0.623768	7.77141	-2.79292	0.0155983	0.0328576	-4.71888
AYT36_RS02530	AYT36_RS02530	BB0498	0.99388	4.56294	4.24878	0.00101179	0.0030226	-1.42091
AYT36_RS02535	AYT36_RS02535	BB0499	1.50398	4.70945	6.6081	1.95809e-05	9.67355e-05	2.61035
AYT36_RS02540	AYT36_RS02540	BB0500	1.34901	6.01455	8.59014	1.25719e-06	9.37227e-06	5.22775
AYT36_RS02545	AYT36_RS02545	BB_RS02480	1.03394	7.81822	4.03277	0.0015049	0.00431399	-2.43516
AYT36_RS02550	AYT36_RS02550	BB0501	4.22015	8.043	25.6722	2.8365e-12	2.81665e-10	18.6623
AYT36_RS02555	AYT36_RS02555	BB0502	2.97943	5.56259	18.5667	1.53386e-10	5.90357e-09	14.6953
AYT36_RS02560	AYT36_RS02560	BB0503	2.33431	4.11392	11.4249	5.05507e-08	5.97582e-07	8.90438
AYT36_RS02565	AYT36_RS02565	BB0504	1.38434	2.11941	3.6216	0.00324258	0.00849563	-1.97162
AYT36_RS02570	AYT36_RS02570	BB0505	-0.86741	7.41311	-8.18434	2.12329e-06	1.45008e-05	4.57547
AYT36_RS02575	AYT36_RS02575	BB0506	0.0180204	8.16864	0.189588	0.852646	0.891615	-8.04771
AYT36_RS02580	AYT36_RS02580	BB0507	0.626991	7.59884	6.17195	3.83276e-05	0.000170976	1.42205
thiS	AYT36_RS02585	BB0508	2.20734	3.0758	8.21935	2.02794e-06	1.40233e-05	5.27422
pip	AYT36_RS02590	BB0509	1.36821	4.80671	7.42919	5.92239e-06	3.50891e-05	3.845
AYT36_RS02595	AYT36_RS02595	BB0510	0.560031	4.86989	3.18598	0.00739717	0.017324	-3.48423
AYT36_RS02600	AYT36_RS02600	BB0511	-0.211152	4.24278	-0.973335	0.34867	0.444797	-6.7463
AYT36_RS02605	AYT36_RS02605	BB0512	-0.674393	2.67098	-1.51146	0.155296	0.231892	-5.60899
AYT36_RS02610	AYT36_RS02610	BB_RS02545	0.231908	1.98363	0.548558	0.592879	0.677947	-6.464
AYT36_RS02615	AYT36_RS02615	BB0514	-0.583988	3.58682	-2.22745	0.0447852	0.0810936	-4.74675
AYT36_RS02620	AYT36_RS02620	BB_RS02555	0.101656	8.34439	0.879741	0.39544	0.495047	-7.68144
AYT36_RS02625	AYT36_RS02625	BB0515	1.11457	7.35779	8.0319	2.59767e-06	1.71309e-05	4.27056
AYT36_RS02630	AYT36_RS02630	BB0516	0.197027	5.86876	0.805675	0.435346	0.53313	-7.36392
AYT36_RS02635	AYT36_RS02635	BB0517	0.601993	6.34466	2.84477	0.0141396	0.030182	-4.47003
AYT36_RS02640	AYT36_RS02640	BB0518	0.608916	4.37582	2.5226	0.0259432	0.050513	-4.58817
AYT36_RS02645	AYT36_RS02645	BB0519	0.00854982	5.0454	0.0403833	0.968419	0.976152	-7.48489
AYT36_RS02650	AYT36_RS02650	BB0520	0.0950967	2.98593	0.232643	0.819768	0.865942	-6.85026
AYT36_RS02655	AYT36_RS02655	BB0521	-2.11091	4.489	-6.97226	1.13977e-05	6.15165e-05	3.51236
AYT36_RS02660	AYT36_RS02660	BB0522	-1.33776	4.96363	-3.95385	0.00174184	0.00489706	-1.8598
AYT36_RS02665	AYT36_RS02665	BB0523	-2.63213	3.02275	-3.64111	0.00312567	0.00825037	-1.83992
AYT36_RS02670	AYT36_RS02670	BB0524	-1.33666	3.71013	-2.84204	0.0142131	0.0303258	-3.59816
AYT36_RS02675	AYT36_RS02675	BB0525	-1.80389	5.04886	-5.57937	9.95678e-05	0.000392968	1.11396
AYT36_RS02680	AYT36_RS02680	BB0526	-0.0418779	3.09446	-0.123396	0.903736	0.928898	-6.88785
AYT36_RS02685	AYT36_RS02685	BB0527	0.413901	3.50804	1.38934	0.18875	0.272742	-6.11084
AYT36_RS02690	AYT36_RS02690	BB0528	2.89017	2.22796	7.44203	5.81658e-06	3.46275e-05	4.32131
AYT36_RS02695	AYT36_RS02695	BB0529	0.48457	0.744082	0.773521	0.453457	0.550468	-6.01898
AYT36_RS02700	AYT36_RS02700	BB0530	1.17119	2.16041	2.95479	0.0114766	0.0252802	-3.21209
AYT36_RS02705	AYT36_RS02705	BB0531	-0.32794	0.617665	-0.532328	0.603743	0.687677	-6.11182
AYT36_RS02710	AYT36_RS02710	BB0532	0.372239	2.45199	1.03155	0.321646	0.418165	-6.21101
AYT36_RS02715	AYT36_RS02715	BB0533	-1.12344	2.52081	-2.72599	0.0177016	0.0366201	-3.55468
AYT36_RS02720	AYT36_RS02720	BB0534	-0.401772	3.06019	-1.01833	0.327641	0.423482	-6.31827
AYT36_RS02725	AYT36_RS02725	BB0535	0.741208	1.81931	1.56558	0.142163	0.215853	-5.42512
AYT36_RS02730	AYT36_RS02730	BB0536	-0.377952	-0.662887	-0.579255	0.57261	0.659784	-5.95199
AYT36_RS02735	AYT36_RS02735	BB0537	0.0925344	0.421745	0.13954	0.891225	0.920327	-6.22363
AYT36_RS02740	AYT36_RS02740	BB0538	-0.539615	2.0438	-1.07173	0.303904	0.399387	-5.99235
AYT36_RS02745	AYT36_RS02745	BB0539	-0.266164	3.1589	-0.713447	0.488551	0.581786	-6.62753
AYT36_RS02750	AYT36_RS02750	BB0540	-0.632703	1.59914	-1.13421	0.277788	0.371957	-5.8149
AYT36_RS02755	AYT36_RS02755	BB0541	0.137649	-0.378251	0.200927	0.843957	0.8857	-6.10421
AYT36_RS02760	AYT36_RS02760	BB0542	0.237285	0.572653	0.367892	0.719049	0.783255	-6.20529
AYT36_RS02765	AYT36_RS02765	BB0543	-0.472985	3.76202	-1.83731	0.0898118	0.146876	-5.45152
AYT36_RS02770	AYT36_RS02770	BB0544	0.837948	2.61977	2.36984	0.0344702	0.0645584	-4.36371
AYT36_RS02775	AYT36_RS02775	BB0545	-0.417615	0.90357	-0.627794	0.54133	0.631361	-6.11467
AYT36_RS02780	AYT36_RS02780	BB0546	2.0892	1.46591	4.32011	0.000888463	0.00269141	-0.570108
AYT36_RS02785	AYT36_RS02785	BB0547	0.816498	1.49275	1.63866	0.125956	0.195367	-5.24366
AYT36_RS02790	AYT36_RS02790	BB0548	0.425604	4.88679	2.52314	0.0259171	0.050482	-4.70969
AYT36_RS02795	AYT36_RS02795	BB0549	0.331459	3.67119	1.18323	0.258523	0.351855	-6.40491
AYT36_RS02800	AYT36_RS02800	BB0550	0.97517	0.800862	1.56463	0.142384	0.216101	-5.18746
AYT36_RS02805	AYT36_RS02805	BB0551	0.523357	3.14936	1.27646	0.224778	0.313763	-6.14682
AYT36_RS02810	AYT36_RS02810	BB0552	-1.56883	1.22272	-2.21864	0.0455111	0.0821086	-4.15199
AYT36_RS02815	AYT36_RS02815	BB0553	-0.756689	0.833947	-1.24287	0.236509	0.327459	-5.52313
AYT36_RS02820	AYT36_RS02820	BB0554	0.683933	-0.417232	0.883859	0.393296	0.492612	-5.71371
AYT36_RS02825	AYT36_RS02825	BB0555	0.0928602	1.10633	0.168114	0.869157	0.904599	-6.3771
AYT36_RS02830	AYT36_RS02830	BB0556	-0.281677	2.19179	-0.586162	0.568101	0.655405	-6.45382
AYT36_RS02835	AYT36_RS02835	BB0557	-0.921567	1.3977	-1.39125	0.188185	0.272164	-5.44723
AYT36_RS02840	AYT36_RS02840	BB0558	-0.441656	2.99544	-1.2627	0.229525	0.319303	-6.03012
AYT36_RS02845	AYT36_RS02845	BB0559	-0.536901	1.7567	-0.713269	0.488657	0.581786	-6.24735
AYT36_RS02850	AYT36_RS02850	BB0560	-0.0143147	5.6183	-0.0698859	0.94538	0.96034	-7.62582
AYT36_RS02855	AYT36_RS02855	BB0561	0.289259	1.11266	0.432277	0.672833	0.745495	-6.30551
AYT36_RS02860	AYT36_RS02860	BB0562	0.745683	1.10342	1.65379	0.122809	0.19102	-5.12502
AYT36_RS02865	AYT36_RS02865	BB0563	0.339901	3.19668	1.00366	0.334396	0.43023	-6.44727
AYT36_RS02870	AYT36_RS02870	BB0564	-1.95581	2.65641	-4.08448	0.00136787	0.00395312	-1.01702
AYT36_RS02875	AYT36_RS02875	BB0565	-1.07594	0.464742	-1.63708	0.126287	0.19582	-4.95273
AYT36_RS02880	AYT36_RS02880	BB0566	-1.2691	2.19424	-2.02689	0.0643348	0.110488	-4.66948
AYT36_RS02885	AYT36_RS02885	BB0567	0.0289582	5.94957	0.187539	0.854219	0.893072	-7.69046
AYT36_RS02890	AYT36_RS02890	BB0568	-0.748823	2.76884	-2.02998	0.0639816	0.109958	-4.8465
AYT36_RS02900	AYT36_RS02900	BB0570	0.0845584	1.21375	0.14344	0.888208	0.917975	-6.40881
livF	AYT36_RS02905	BB0571	-0.978841	5.27882	-5.30275	0.00015811	0.000588909	0.485987
AYT36_RS02910	AYT36_RS02910	BB0572	-0.763781	1.7775	-1.68265	0.116997	0.183362	-5.1485
AYT36_RS02915	AYT36_RS02915	BB0573	0.476462	2.36336	1.40119	0.185262	0.269113	-5.76912
AYT36_RS02920	AYT36_RS02920	BB0574	0.550875	1.52161	1.28407	0.222187	0.311274	-5.70513
AYT36_RS02925	AYT36_RS02925	BB0575	-1.46794	3.39807	-4.54694	0.000589952	0.00186449	-0.348806
AYT36_RS02930	AYT36_RS02930	BB0576	0.671803	6.50773	5.1626	0.000200667	0.000724064	-0.162561
AYT36_RS02935	AYT36_RS02935	BB0577	0.970364	2.59368	2.93629	0.0118869	0.0260223	-3.34402
AYT36_RS02940	AYT36_RS02940	BB0578	-0.0768301	3.732	-0.265879	0.794625	0.845908	-7.05511
AYT36_RS02945	AYT36_RS02945	BB0579	-1.26704	2.24206	-2.47697	0.0282503	0.0543654	-3.92585
AYT36_RS02950	AYT36_RS02950	BB0580	-0.910031	2.3772	-2.13438	0.0530389	0.0936814	-4.56852
AYT36_RS02955	AYT36_RS02955	BB0581	-0.642032	1.86945	-1.38953	0.188694	0.272742	-5.57852
AYT36_RS02960	AYT36_RS02960	BB0582	-0.398037	1.75159	-0.8769	0.396923	0.496654	-6.12259
AYT36_RS02965	AYT36_RS02965	BB0583	0.294259	3.79808	1.24766	0.234805	0.325644	-6.36655
AYT36_RS02970	AYT36_RS02970	BB0584	1.00674	4.1848	4.89191	0.00032042	0.00108744	-0.141472
AYT36_RS02975	AYT36_RS02975	BB0585	0.937276	2.13072	2.64885	0.0204719	0.041418	-3.75117
AYT36_RS02980	AYT36_RS02980	BB0586	0.209958	2.57188	0.537343	0.600376	0.684156	-6.62415
AYT36_RS02985	AYT36_RS02985	BB0587	0.469591	0.753089	0.829789	0.422074	0.521293	-5.97547
AYT36_RS02990	AYT36_RS02990	BB0588	-0.477838	4.46601	-2.31505	0.0381382	0.0704974	-4.87648
AYT36_RS02995	AYT36_RS02995	BB0589	-0.147173	2.52867	-0.347277	0.734105	0.794947	-6.66732
AYT36_RS03000	AYT36_RS03000	BB0590	-0.00708777	3.66992	-0.0296712	0.976793	0.982532	-7.07839
AYT36_RS03005	AYT36_RS03005	BB0591	-0.683254	1.48699	-1.34624	0.201903	0.287812	-5.54283
AYT36_RS03010	AYT36_RS03010	BB0592	-1.23304	3.09491	-3.60992	0.00331473	0.00866648	-2.03324
AYT36_RS03015	AYT36_RS03015	BB0593	-1.72118	4.09539	-5.63733	9.0495e-05	0.000362345	1.43612
AYT36_RS03020	AYT36_RS03020	BB0594	-0.277073	2.06213	-0.703043	0.494792	0.587854	-6.34549
AYT36_RS03025	AYT36_RS03025	BB0595	-0.649684	0.794891	-1.07123	0.304123	0.399569	-5.70584
AYT36_RS03030	AYT36_RS03030	BB0596	0.0734269	1.7199	0.144234	0.887593	0.917913	-6.53265
AYT36_RS03035	AYT36_RS03035	BB0597	-0.748787	1.76871	-1.58421	0.137869	0.210427	-5.28725
AYT36_RS03040	AYT36_RS03040	BB0598	-1.3948	3.17572	-4.07203	0.00139965	0.00404026	-1.17746
AYT36_RS03045	AYT36_RS03045	BB0599	-0.0805321	3.07568	-0.222855	0.827214	0.871814	-6.85971
AYT36_RS03050	AYT36_RS03050	BB0600	-0.976316	2.12636	-2.33767	0.0365809	0.0679476	-4.16574
AYT36_RS03055	AYT36_RS03055	BB0601	-0.443657	2.44567	-0.790966	0.443572	0.540848	-6.3604
AYT36_RS03060	AYT36_RS03060	BB0602	-2.37851	1.12512	-3.26812	0.00632874	0.0151798	-2.27995
AYT36_RS03065	AYT36_RS03065	BB0603	-0.583831	3.11423	-1.78122	0.0989369	0.159229	-5.33891
AYT36_RS03070	AYT36_RS03070	BB0604	-0.120235	2.00014	-0.271367	0.790496	0.842415	-6.5601
AYT36_RS03075	AYT36_RS03075	BB0605	0.328552	2.35181	0.960808	0.354693	0.45132	-6.25226
AYT36_RS03080	AYT36_RS03080	BB0606	-0.585815	2.64776	-1.4305	0.176859	0.259104	-5.71538
AYT36_RS03085	AYT36_RS03085	BB0607	0.131628	2.61097	0.360079	0.724741	0.78721	-6.71056
AYT36_RS03090	AYT36_RS03090	BB0608	-0.924938	1.48942	-1.51953	0.153273	0.229701	-5.30205
AYT36_RS03095	AYT36_RS03095	BB0609	0.767891	2.47445	1.62288	0.129313	0.199328	-5.51726
AYT36_RS03100	AYT36_RS03100	BB0610	-0.465914	3.96063	-1.70862	0.111975	0.176887	-5.7085
AYT36_RS03105	AYT36_RS03105	BB0611	1.32572	1.54601	2.56696	0.0238762	0.04693	-3.76982
AYT36_RS03110	AYT36_RS03110	BB0612	-0.9557	1.61324	-1.45389	0.170386	0.25088	-5.41498
AYT36_RS03115	AYT36_RS03115	BB0613	0.22727	2.61272	0.571802	0.577497	0.664181	-6.61766
AYT36_RS03120	AYT36_RS03120	BB0614	-1.46872	2.64962	-3.85085	0.00210987	0.00583269	-1.48009
AYT36_RS03125	AYT36_RS03125	BB0615	-0.40497	2.74925	-0.920659	0.374489	0.472272	-6.32855
AYT36_RS03130	AYT36_RS03130	BB0616	-0.518086	1.52788	-1.0083	0.332247	0.427803	-5.93911
AYT36_RS03135	AYT36_RS03135	BB0617	-0.82869	2.5535	-1.78305	0.0986258	0.159038	-5.17362
AYT36_RS03140	AYT36_RS03140	BB0618	0.0481211	4.85763	0.263557	0.796375	0.847225	-7.4027
AYT36_RS03145	AYT36_RS03145	BB0619	1.09314	5.04365	7.02564	1.05439e-05	5.78461e-05	3.20104
AYT36_RS03150	AYT36_RS03150	BB0620	0.0888558	3.27058	0.276749	0.786453	0.838827	-6.92025
AYT36_RS03155	AYT36_RS03155	BB0621	0.124951	3.95381	0.501985	0.62432	0.706898	-7.05055
AYT36_RS03160	AYT36_RS03160	BB0622	-0.708913	2.44834	-1.54503	0.147032	0.222159	-5.50353
AYT36_RS03165	AYT36_RS03165	BB0623	0.211124	3.51997	0.816274	0.429479	0.528074	-6.70753
AYT36_RS03170	AYT36_RS03170	BB0624	1.42043	4.73419	6.68852	1.7349e-05	8.73608e-05	2.73406
AYT36_RS03175	AYT36_RS03175	BB0625	-0.0878495	1.59311	-0.15979	0.875575	0.908323	-6.48774
AYT36_RS03180	AYT36_RS03180	BB0626	0.572915	3.13677	1.98894	0.0688292	0.116873	-5.13259
AYT36_RS03185	AYT36_RS03185	BB0627	0.257485	6.47325	1.84548	0.0885466	0.14495	-6.2154
AYT36_RS03190	AYT36_RS03190	BB0628	0.669541	4.05333	3.41109	0.00482574	0.012016	-2.84712
AYT36_RS03195	AYT36_RS03195	BB0629	0.26587	3.60744	0.994218	0.338794	0.434767	-6.58113
AYT36_RS03200	AYT36_RS03200	BB0630	-0.631535	5.52217	-3.95454	0.00173961	0.00489356	-2.07918
AYT36_RS03205	AYT36_RS03205	BB0631	0.436916	4.73281	2.56865	0.0238004	0.0468181	-4.5885
AYT36_RS03210	AYT36_RS03210	BB0632	0.379597	2.43203	0.98666	0.342345	0.438417	-6.25269
AYT36_RS03215	AYT36_RS03215	BB0633	-1.77089	0.569452	-2.98514	0.010834	0.024046	-2.76935
AYT36_RS03220	AYT36_RS03220	BB0634	0.757414	7.12188	6.41086	2.64452e-05	0.000124455	1.86246
AYT36_RS03225	AYT36_RS03225	BB0635	0.257819	1.87257	0.539736	0.598772	0.683269	-6.44295
AYT36_RS03230	AYT36_RS03230	BB0636	-0.872528	1.06487	-1.30307	0.21582	0.303726	-5.4914
AYT36_RS03235	AYT36_RS03235	BB0637	-0.923572	0.149773	-1.45223	0.170837	0.251365	-5.18185
AYT36_RS03240	AYT36_RS03240	BB0638	-1.30846	1.80242	-2.48551	0.0278042	0.0536108	-3.81986
hutG	AYT36_RS03245	BB0639	0.646296	4.70265	3.46984	0.00431791	0.0109101	-2.90788
AYT36_RS03255	AYT36_RS03255	BB0641	-2.09947	1.79055	-3.79101	0.00235943	0.00645432	-1.418
ssuE	AYT36_RS03260	BB0642	0.482588	-0.569805	0.632776	0.538175	0.628567	-5.89565
AYT36_RS03265	AYT36_RS03265	BB0643	-1.12379	0.233917	-1.60754	0.132649	0.203775	-4.98396
AYT36_RS03270	AYT36_RS03270	BB0644	-1.50487	0.954854	-1.81676	0.0930633	0.15121	-4.73904
AYT36_RS03275	AYT36_RS03275	BB0645	-1.32616	1.92512	-2.3041	0.0389147	0.0716856	-4.15478
AYT36_RS03280	AYT36_RS03280	BB0646	0.159972	2.64271	0.41908	0.682202	0.753198	-6.69767
AYT36_RS03285	AYT36_RS03285	BB0647	-0.270945	5.73815	-1.45929	0.168918	0.24893	-6.5748
AYT36_RS03290	AYT36_RS03290	BB0648	-1.10369	3.9964	-4.22304	0.00106054	0.00315115	-1.11435
AYT36_RS03295	AYT36_RS03295	BB0649	-1.15168	1.56749	-2.42768	0.0309646	0.0587688	-3.88583
AYT36_RS03300	AYT36_RS03300	BB0650	0.422673	2.09708	1.0311	0.321848	0.418208	-6.12227
AYT36_RS03305	AYT36_RS03305	BB0651	-0.630747	2.71551	-1.33323	0.206018	0.292418	-5.85283
AYT36_RS03310	AYT36_RS03310	BB0652	0.254438	1.79059	0.56005	0.585247	0.67092	-6.41022
AYT36_RS03315	AYT36_RS03315	BB_RS03225	-0.118679	1.66973	-0.1725	0.86578	0.902308	-6.50136
AYT36_RS03320	AYT36_RS03320	BB0654	0.788363	4.81352	4.1879	0.00113102	0.00333463	-1.58486
AYT36_RS03325	AYT36_RS03325	partial=true	-0.77952	-0.446978	-1.21093	0.248109	0.340387	-5.43666
AYT36_RS03330	AYT36_RS03330	BB0655	-0.337724	4.27891	-1.02983	0.32242	0.418843	-6.68557
AYT36_RS03335	AYT36_RS03335	BB0656	0.907924	0.768565	1.66076	0.121381	0.18898	-5.04636
AYT36_RS03340	AYT36_RS03340	BB0657	0.890693	0.428379	1.19434	0.254305	0.347351	-5.56569
AYT36_RS03345	AYT36_RS03345	BB0658	0.681423	0.647998	0.983636	0.343773	0.439792	-5.82393
AYT36_RS03350	AYT36_RS03350	BB0659	-0.149291	0.927765	-0.22521	0.825421	0.870663	-6.31167
AYT36_RS03355	AYT36_RS03355	BB0660	-0.941404	1.69876	-1.84661	0.0883742	0.144763	-4.87579
AYT36_RS03360	AYT36_RS03360	BB0661	-0.701664	0.567521	-1.14958	0.271634	0.365195	-5.57502
AYT36_RS03365	AYT36_RS03365	BB0662	1.03312	0.873237	1.95784	0.0727271	0.122736	-4.62921
AYT36_RS03370	AYT36_RS03370	BB0663	-1.04396	1.86143	-1.65233	0.123109	0.191309	-5.1863
AYT36_RS03375	AYT36_RS03375	BB0664	1.50412	-0.275899	1.89085	0.081816	0.13527	-4.52127
AYT36_RS03380	AYT36_RS03380	BB0665	0.417672	2.71831	1.21957	0.244926	0.337115	-6.08172
AYT36_RS03385	AYT36_RS03385	BB0666	0.796428	0.981917	1.05836	0.309724	0.40564	-5.83065
AYT36_RS03390	AYT36_RS03390	BB0667	-0.435977	2.25965	-1.13794	0.276285	0.370544	-5.98561
AYT36_RS03400	AYT36_RS03400	BB0669	1.01633	4.77963	6.11434	4.19649e-05	0.000184201	1.82122
AYT36_RS03405	AYT36_RS03405	BB0670	0.714426	1.86537	1.39523	0.187009	0.270937	-5.66317
AYT36_RS03410	AYT36_RS03410	BB0671	1.64803	1.46399	3.3215	0.00571898	0.0138714	-2.38906
AYT36_RS03415	AYT36_RS03415	BB0672	1.31014	3.5343	3.91221	0.00188198	0.00524357	-1.79847
AYT36_RS03420	AYT36_RS03420	BB0673	2.60714	1.61536	4.98064	0.000274553	0.000948613	0.565061
AYT36_RS03425	AYT36_RS03425	BB0674	2.4936	3.20398	7.30754	7.03181e-06	4.08339e-05	3.97789
AYT36_RS03430	AYT36_RS03430	BB0675	1.07544	3.6662	4.38863	0.000784589	0.00239722	-0.929613
AYT36_RS03435	AYT36_RS03435	BB0676	-0.179688	4.24135	-0.857131	0.407351	0.506892	-6.85591
AYT36_RS03440	AYT36_RS03440	BB0677	0.339173	3.48708	1.34254	0.203069	0.289141	-6.15593
metC	AYT36_RS03445	BB0678	0.552788	6.36507	3.29963	0.00596129	0.0143818	-3.61085
AYT36_RS03450	AYT36_RS03450	BB0679	-0.678381	0.786186	-1.06727	0.305839	0.401504	-5.70904
AYT36_RS03455	AYT36_RS03455	BB0680	-0.559654	2.42372	-1.44642	0.172432	0.253292	-5.64179
AYT36_RS03460	AYT36_RS03460	BB0681	0.117266	3.65456	0.462328	0.651714	0.728611	-6.97504
AYT36_RS03465	AYT36_RS03465	BB0682	-0.611077	1.81768	-1.26949	0.227172	0.316561	-5.71563
AYT36_RS03470	AYT36_RS03470	BB0683	0.10025	1.33869	0.202666	0.842626	0.884808	-6.42887
AYT36_RS03475	AYT36_RS03475	BB0684	0.605283	1.21423	1.04835	0.314134	0.410225	-5.89074
AYT36_RS03480	AYT36_RS03480	BB0685	0.0299376	6.00175	0.235681	0.817461	0.864104	-7.69171
AYT36_RS03490	AYT36_RS03490	BB0687	0.260159	3.15646	0.76486	0.458417	0.554996	-6.63758
AYT36_RS03495	AYT36_RS03495	BB0688	0.500956	1.71158	0.934793	0.367434	0.464319	-6.12355
AYT36_RS03500	AYT36_RS03500	BB0689	0.476759	1.6895	1.17349	0.262265	0.355681	-5.87032
AYT36_RS03505	AYT36_RS03505	BB0690	-0.764144	2.30092	-1.33778	0.204572	0.291114	-5.73406
AYT36_RS03510	AYT36_RS03510	BB0691	-1.33697	4.34474	-4.60351	0.000533202	0.00170576	-0.483113
AYT36_RS03515	AYT36_RS03515	BB0692	-0.270972	3.96793	-1.12958	0.279662	0.37356	-6.49157
AYT36_RS03520	AYT36_RS03520	BB0693	-0.59417	3.96465	-2.20131	0.0469718	0.0844065	-4.90608
AYT36_RS03525	AYT36_RS03525	BB0694	-1.58045	2.1892	-3.16951	0.00763236	0.0177909	-2.64321
AYT36_RS03530	AYT36_RS03530	BB0695	0.0166731	1.79229	0.0410683	0.967884	0.976141	-6.5565
AYT36_RS03535	AYT36_RS03535	BB0696	-0.21952	0.822881	-0.307068	0.763799	0.820126	-6.2588
AYT36_RS03540	AYT36_RS03540	BB0697	-0.0615977	1.78991	-0.135251	0.894546	0.922605	-6.54151
AYT36_RS03545	AYT36_RS03545	BB0698	0.127996	1.20038	0.248912	0.807433	0.855872	-6.38536
AYT36_RS03550	AYT36_RS03550	BB0699	0.498544	3.08816	1.79431	0.0967358	0.156231	-5.41559
AYT36_RS03555	AYT36_RS03555	BB0700	-0.0960003	4.35546	-0.487663	0.634149	0.714238	-7.15655
AYT36_RS03560	AYT36_RS03560	BB0701	-1.39321	2.8416	-3.16046	0.00776466	0.0180739	-2.80228
AYT36_RS03565	AYT36_RS03565	BB0702	-0.27047	4.26322	-1.05115	0.312896	0.408931	-6.66616
AYT36_RS03570	AYT36_RS03570	BB0703	-0.782091	0.480348	-1.08144	0.299731	0.395262	-5.62776
AYT36_RS03575	AYT36_RS03575	BB0704	2.0981	-0.852471	2.46474	0.0289016	0.0554041	-3.53295
AYT36_RS03580	AYT36_RS03580	BB0705	1.20117	1.03623	2.56734	0.0238588	0.0469144	-3.65263
AYT36_RS03585	AYT36_RS03585	BB0706	0.481454	2.66918	1.4262	0.178071	0.260419	-5.81827
AYT36_RS03590	AYT36_RS03590	BB0707	-1.07059	3.95758	-4.17393	0.00116037	0.00341326	-1.19931
AYT36_RS03595	AYT36_RS03595	BB0708	-0.179948	2.0131	-0.364278	0.72168	0.784889	-6.52792
AYT36_RS03600	AYT36_RS03600	BB0709	0.0522695	0.833225	0.0766934	0.94007	0.95664	-6.32267
AYT36_RS03605	AYT36_RS03605	BB0710	-0.194758	5.47451	-0.842972	0.414932	0.514007	-7.20525
AYT36_RS03610	AYT36_RS03610	BB0711	-0.41954	5.8842	-2.88307	0.0131496	0.0284108	-4.21878
AYT36_RS03615	AYT36_RS03615	BB0712	-0.226103	4.89885	-1.09906	0.292262	0.387575	-6.80233
AYT36_RS03620	AYT36_RS03620	BB0713	1.0211	4.52265	6.00913	4.95805e-05	0.000213316	1.7069
AYT36_RS03625	AYT36_RS03625	BB0714	0.446751	3.62258	1.29432	0.218735	0.307132	-6.26798
AYT36_RS03630	AYT36_RS03630	BB0715	0.948539	2.92771	3.18328	0.00743521	0.0174049	-2.97415
AYT36_RS03635	AYT36_RS03635	BB0716	0.398464	1.19193	0.817155	0.428994	0.527739	-6.08774
AYT36_RS03640	AYT36_RS03640	BB0717	-0.0231452	1.77523	-0.0468831	0.96334	0.972349	-6.55031
AYT36_RS03645	AYT36_RS03645	BB0718	-0.558546	2.26807	-1.15004	0.271449	0.365049	-5.9625
AYT36_RS03650	AYT36_RS03650	BB0719	-1.86099	0.612998	-3.07154	0.00919405	0.0209397	-2.61811
AYT36_RS03655	AYT36_RS03655	BB0720	-0.865877	1.17317	-1.48246	0.162749	0.241209	-5.28984
AYT36_RS03660	AYT36_RS03660	BB0721	-0.518319	2.18425	-1.02858	0.322985	0.419467	-6.07407
AYT36_RS03665	AYT36_RS03665	BB0722	0.310744	1.84087	0.604171	0.556433	0.645187	-6.39899
AYT36_RS03670	AYT36_RS03670	BB0723	0.263313	0.61359	0.481975	0.638073	0.717399	-6.16429
AYT36_RS03675	AYT36_RS03675	BB0724	-0.619089	3.18043	-1.8014	0.0955626	0.154651	-5.32278
AYT36_RS03680	AYT36_RS03680	BB0725	-0.825037	4.47494	-3.69154	0.00284297	0.00759298	-2.28278
AYT36_RS03685	AYT36_RS03685	BB0726	-0.190781	1.09811	-0.304099	0.766008	0.821786	-6.32418
AYT36_RS03690	AYT36_RS03690	BB0727	0.229004	-0.426502	0.33715	0.741544	0.801778	-6.06017
AYT36_RS03695	AYT36_RS03695	BB0728	1.14893	1.12341	2.12034	0.0544007	0.0956274	-4.4275
AYT36_RS03700	AYT36_RS03700	BB0729	0.078764	-0.350476	0.109161	0.914791	0.937255	-6.12255
AYT36_RS03705	AYT36_RS03705	BB0730	0.660771	0.399514	0.949964	0.359966	0.456975	-5.80176
AYT36_RS03715	AYT36_RS03715	BB0732	0.151126	3.50089	0.56786	0.580091	0.666548	-6.87075
AYT36_RS03720	AYT36_RS03720	BB0733	-0.876484	2.70408	-1.74869	0.104602	0.167424	-5.25966
AYT36_RS03725	AYT36_RS03725	BB0734	-1.5225	0.698083	-2.18277	0.0485839	0.0868632	-4.14245
AYT36_RS03730	AYT36_RS03730	BB0735	-0.654196	0.248833	-0.939822	0.364946	0.461881	-5.74383
hpaE	AYT36_RS03735	BB0736	-0.509388	2.23811	-1.12077	0.283256	0.377751	-5.99087
hpaD	AYT36_RS03740	BB0737	0.245734	1.03541	0.481353	0.638503	0.717557	-6.26162
AYT36_RS03745	AYT36_RS03745	BB0738	0.422262	0.00676653	0.663377	0.519021	0.609638	-5.93762
hpaH	AYT36_RS03750	BB0739	-0.57409	5.92723	-4.09922	0.00133119	0.00385162	-1.90552
hpaI	AYT36_RS03755	BB0740	-1.08131	5.47	-6.08169	4.41869e-05	0.000192277	1.7773
AYT36_RS03760	AYT36_RS03760	BB0741	-0.448598	4.19617	-2.06269	0.060346	0.104506	-5.22794
AYT36_RS03765	AYT36_RS03765	BB0742	-0.0907097	1.2703	-0.172511	0.865771	0.902308	-6.40677
AYT36_RS03770	AYT36_RS03770	BB0743	-0.444058	2.82102	-1.3656	0.195905	0.280712	-5.85683
AYT36_RS03775	AYT36_RS03775	BB0744	-0.462802	2.25538	-1.19107	0.255541	0.348849	-5.92196
AYT36_RS03780	AYT36_RS03780	BB0745	0.0663778	5.36309	0.380249	0.710082	0.775871	-7.49481
AYT36_RS03785	AYT36_RS03785	BB0746	-0.276851	3.63491	-1.04927	0.313728	0.409803	-6.47026
AYT36_RS03790	AYT36_RS03790	BB0747	1.57428	3.54534	6.90754	1.25322e-05	6.69059e-05	3.3329
AYT36_RS03795	AYT36_RS03795	BB0748	0.982608	2.31255	2.50865	0.0266289	0.0516253	-4.05015
AYT36_RS03800	AYT36_RS03800	BB0749	-0.714114	1.99228	-1.73742	0.106631	0.170178	-5.12141
AYT36_RS03805	AYT36_RS03805	BB0750	0.518237	3.05511	1.81291	0.0936833	0.152105	-5.3787
AYT36_RS03810	AYT36_RS03810	BB0751	1.82009	1.58055	3.55804	0.00365527	0.00945723	-1.97923
AYT36_RS03815	AYT36_RS03815	BB0752	0.417665	2.16926	0.974605	0.348064	0.444138	-6.19834
AYT36_RS03820	AYT36_RS03820	BB0753	0.763783	3.00513	2.206	0.0465727	0.0837196	-4.75154
AYT36_RS03825	AYT36_RS03825	BB0754	-0.0996801	3.098	-0.288673	0.777518	0.830903	-6.84769
AYT36_RS03830	AYT36_RS03830	BB0755	0.880527	2.15182	2.47022	0.0286084	0.0549481	-4.07173
AYT36_RS03835	AYT36_RS03835	BB0756	0.0322046	2.0312	0.0744172	0.941845	0.958054	-6.61562
AYT36_RS03840	AYT36_RS03840	BB0757	0.385006	0.438417	0.570895	0.578093	0.66456	-6.08297
AYT36_RS03845	AYT36_RS03845	BB0758	0.280481	1.65443	0.6733	0.512896	0.603585	-6.30592
AYT36_RS03850	AYT36_RS03850	BB0759	0.0775302	0.407903	0.109405	0.914601	0.937254	-6.22581
AYT36_RS03855	AYT36_RS03855	BB0761	0.495366	0.218013	0.770067	0.455431	0.552175	-5.90751
AYT36_RS03860	AYT36_RS03860	BB0762	0.00223399	0.200582	0.00319845	0.997498	0.997699	-6.1849
AYT36_RS03865	AYT36_RS03865	BB0763	-1.51343	-0.0903228	-2.60184	0.0223634	0.0445855	-3.41402
AYT36_RS03870	AYT36_RS03870	BB0764	0.0710969	0.169762	0.107284	0.91625	0.938556	-6.17528
AYT36_RS03875	AYT36_RS03875	BB0765	-0.279388	0.887418	-0.510547	0.618479	0.701405	-6.18485
AYT36_RS03880	AYT36_RS03880	BB0766	-1.98416	0.922448	-3.11604	0.00844858	0.0194922	-2.54561
AYT36_RS03885	AYT36_RS03885	BB0767	0.0709399	0.675432	0.112006	0.91258	0.935569	-6.2825
AYT36_RS03890	AYT36_RS03890	BB0768	-1.5059	2.56077	-2.94225	0.0117533	0.0257752	-3.13938
AYT36_RS03895	AYT36_RS03895	BB0769	-0.19615	2.27671	-0.500293	0.625477	0.707724	-6.53256
AYT36_RS03900	AYT36_RS03900	BB0770	0.310911	4.84708	1.85036	0.0877993	0.143916	-5.83203
AYT36_RS03905	AYT36_RS03905	BB0771	-0.684103	4.19568	-2.95525	0.0114667	0.0252695	-3.60913
AYT36_RS03910	AYT36_RS03910	BB0772	-1.3189	2.95231	-3.4769	0.00426066	0.010804	-2.24341
AYT36_RS03915	AYT36_RS03915	BB0773	-2.61123	3.00073	-4.03319	0.00150373	0.00431313	-1.11913
AYT36_RS03920	AYT36_RS03920	BB0774	-0.247943	5.44757	-1.37962	0.191654	0.275975	-6.61128
AYT36_RS03925	AYT36_RS03925	BB0775	0.466242	0.917718	0.866164	0.402564	0.502952	-5.98295
AYT36_RS03930	AYT36_RS03930	BB0776	-0.814876	0.0886201	-1.28631	0.221427	0.310473	-5.37909
AYT36_RS03935	AYT36_RS03935	BB0777	-0.125479	1.16239	-0.195155	0.848378	0.888104	-6.37158
AYT36_RS03940	AYT36_RS03940	BB0778	-0.705672	0.799794	-1.01717	0.328173	0.423876	-5.76028
AYT36_RS03945	AYT36_RS03945	BB0779	0.362211	1.71451	0.751997	0.465844	0.561439	-6.2683
AYT36_RS03950	AYT36_RS03950	BB0780	-0.72066	0.0451008	-1.08743	0.297175	0.392955	-5.59301
AYT36_RS03955	AYT36_RS03955	BB0781	-0.666322	0.00838029	-0.948956	0.360458	0.457483	-5.72332
AYT36_RS03960	AYT36_RS03960	BB0782	-1.56634	0.467008	-2.61811	0.0216904	0.043442	-3.40598
AYT36_RS03965	AYT36_RS03965	BB0783	-0.330412	0.766383	-0.512983	0.616822	0.699864	-6.15632
AYT36_RS03970	AYT36_RS03970	BB0784	-0.0864278	0.762367	-0.137876	0.892514	0.921274	-6.29038
AYT36_RS03975	AYT36_RS03975	BB0785	0.495934	0.204171	0.739488	0.47314	0.568111	-5.92852
AYT36_RS03990	AYT36_RS03990	BB0788	-0.19227	-0.21906	-0.244531	0.810749	0.858471	-6.11486
AYT36_RS03995	AYT36_RS03995	BB0789	0.560452	-0.588311	0.784247	0.447363	0.544268	-5.78735
AYT36_RS04000	AYT36_RS04000	BB0790	-0.682664	0.0241162	-1.08382	0.298714	0.39413	-5.59453
AYT36_RS04005	AYT36_RS04005	BB0791	-0.314103	2.29875	-0.59571	0.561899	0.650158	-6.4752
AYT36_RS04010	AYT36_RS04010	BB0792	-0.0341588	5.61954	-0.232309	0.820022	0.865942	-7.59821
AYT36_RS04015	AYT36_RS04015	BB0793	-0.52043	2.38105	-0.908878	0.380441	0.478806	-6.23427
AYT36_RS04020	AYT36_RS04020	BB0794	-0.045755	-0.294055	-0.0596663	0.953356	0.964821	-6.13427
AYT36_RS04025	AYT36_RS04025	BB0795	-0.680094	2.0247	-1.3819	0.190969	0.275308	-5.61865
AYT36_RS04030	AYT36_RS04030	BB0796	-0.221682	0.830578	-0.31076	0.761055	0.81771	-6.26247
AYT36_RS04035	AYT36_RS04035	BB0797	0.803173	0.594929	1.45035	0.171351	0.251778	-5.28951
AYT36_RS04040	AYT36_RS04040	BB0798	0.856435	4.8034	5.49023	0.000115435	0.000446366	0.77092
AYT36_RS04045	AYT36_RS04045	BB0799	-1.45593	1.88353	-2.93144	0.0119968	0.0262052	-3.03103
AYT36_RS04050	AYT36_RS04050	BB0800	0.0409187	0.199858	0.0606183	0.952612	0.964821	-6.18292
AYT36_RS04055	AYT36_RS04055	BB0801	0.215	2.45198	0.583314	0.569957	0.657185	-6.56457
AYT36_RS04060	AYT36_RS04060	BB0802	-0.481812	0.452208	-0.720229	0.484508	0.577848	-5.95024
AYT36_RS04065	AYT36_RS04065	BB0803	-0.0973896	0.668474	-0.14792	0.884743	0.91611	-6.2686
AYT36_RS04075	AYT36_RS04075	BB0805	0.01206	2.38114	0.0286791	0.977569	0.982904	-6.70692
AYT36_RS04080	AYT36_RS04080	BB0806	0.749035	2.80432	2.58895	0.0229114	0.0455021	-4.01911
AYT36_RS04085	AYT36_RS04085	BB0807	-0.0248971	2.56972	-0.0660477	0.948374	0.962526	-6.7525
AYT36_RS04090	AYT36_RS04090	BB0808	0.820672	1.39369	1.59651	0.135095	0.206828	-5.27838
AYT36_RS04095	AYT36_RS04095	BB0809	-0.755631	0.58757	-1.11641	0.285049	0.379734	-5.61222
clpV	AYT36_RS04100	BB0810	-0.788776	3.90734	-3.02506	0.010043	0.0225626	-3.38062
AYT36_RS04105	AYT36_RS04105	BB0811	-2.03192	0.939258	-2.15359	0.0512264	0.0909979	-4.20088
AYT36_RS04110	AYT36_RS04110	BB0812	0.0710061	1.64977	0.139816	0.891011	0.920298	-6.51385
AYT36_RS04115	AYT36_RS04115	BB0813	-0.200203	0.322685	-0.320489	0.753841	0.811892	-6.14608
AYT36_RS04120	AYT36_RS04120	BB0814	0.376587	1.63815	0.704198	0.494097	0.587309	-6.28459
AYT36_RS04125	AYT36_RS04125	BB0815	0.0954986	1.62692	0.207484	0.838942	0.882302	-6.49881
AYT36_RS04130	AYT36_RS04130	BB0816	-0.253058	2.74603	-0.561119	0.58454	0.670419	-6.61723
AYT36_RS04135	AYT36_RS04135	BB0817	0.44522	-0.00541072	0.665587	0.517653	0.608607	-5.93457
AYT36_RS04140	AYT36_RS04140	BB0818	-0.225423	0.0325048	-0.305676	0.764834	0.820705	-6.11289
AYT36_RS04145	AYT36_RS04145	BB0819	1.52681	4.60329	6.99767	1.09824e-05	5.97677e-05	3.2375
AYT36_RS04150	AYT36_RS04150	BB0820	-0.00726551	2.73784	-0.0188197	0.985279	0.989064	-6.79949
AYT36_RS04155	AYT36_RS04155	BB0821	-0.220209	4.02617	-0.852058	0.410057	0.509748	-6.78933
AYT36_RS04160	AYT36_RS04160	BB0822	-1.31079	5.10564	-5.42647	0.0001284	0.000491143	0.777928
modC	AYT36_RS04165	BB0823	-1.0301	3.81044	-3.72026	0.00269378	0.00724941	-2.0139
modB	AYT36_RS04170	BB0824	-1.42053	1.95259	-1.97056	0.0711088	0.120414	-4.69885
modA	AYT36_RS04175	BB0825	0.455665	6.19204	2.69184	0.0188797	0.0386547	-4.71256
AYT36_RS04180	AYT36_RS04180	BB0826	1.26194	1.66383	2.91334	0.0124161	0.0270199	-3.17387
AYT36_RS04185	AYT36_RS04185	BB0827	-0.197755	3.12775	-0.612655	0.550983	0.640809	-6.69069
AYT36_RS04190	AYT36_RS04190	BB0828	-0.730892	0.572448	-0.940561	0.364582	0.461537	-5.78331
AYT36_RS04195	AYT36_RS04195	BB0829	0.867195	1.65771	1.87406	0.0842504	0.138603	-4.93912
AYT36_RS04200	AYT36_RS04200	BB0830	-0.588648	3.21907	-1.78689	0.0979772	0.158094	-5.35705
AYT36_RS04205	AYT36_RS04205	BB0831	-0.741956	3.8614	-2.919	0.0122835	0.0267724	-3.56866
AYT36_RS04210	AYT36_RS04210	BB0832	0.269022	3.788	0.806755	0.434745	0.532954	-6.80486
AYT36_RS04215	AYT36_RS04215	BB0833	0.526821	1.89906	1.17789	0.260572	0.353868	-5.92314
AYT36_RS04220	AYT36_RS04220	BB0834	1.18758	4.43831	6.32086	3.03851e-05	0.000140468	2.2281
rocF	AYT36_RS04225	BB0835	1.32252	3.84938	5.78009	7.16637e-05	0.000297941	1.47197
AYT36_RS04230	AYT36_RS04230	BB0836	0.834105	3.84221	3.12486	0.00830806	0.0191948	-3.34161
AYT36_RS04235	AYT36_RS04235	BB0837	0.0139394	4.6055	0.0675021	0.947239	0.961768	-7.36401
AYT36_RS04240	AYT36_RS04240	BB0838	-0.294507	7.30709	-2.71704	0.0180031	0.0370741	-4.8113
AYT36_RS04245	AYT36_RS04245	BB0839	-0.00829836	6.01015	-0.0616617	0.951798	0.964821	-7.71823
metG	AYT36_RS04250	BB0840	0.64736	8.19261	7.08026	9.74021e-06	5.39132e-05	2.81007
AYT36_RS04255	AYT36_RS04255	BB0841	1.7029	7.03792	14.9721	2.07639e-09	4.57833e-08	11.8354
AYT36_RS04260	AYT36_RS04260	BB0842	-0.0146626	6.38044	-0.113522	0.911402	0.934554	-7.7928
AYT36_RS04265	AYT36_RS04265	BB0843	-1.45077	6.33203	-10.7292	1.04268e-07	1.12297e-06	7.97569
AYT36_RS04270	AYT36_RS04270	BB0844	-1.98204	7.20643	-15.3345	1.55811e-09	3.61661e-08	12.2779
AYT36_RS04275	AYT36_RS04275	BB0845	1.24803	7.06052	10.3325	1.60319e-07	1.6412e-06	7.24911
AYT36_RS04280	AYT36_RS04280	BB0846	-0.926677	5.52298	-5.66925	8.58742e-05	0.000347203	1.05609
AYT36_RS04285	AYT36_RS04285	BB0847	-0.000686989	4.39869	-0.00328371	0.997431	0.997699	-7.30442
AYT36_RS04290	AYT36_RS04290	BB0848	0.335309	5.00043	1.96826	0.0713984	0.120822	-5.68559
AYT36_RS04295	AYT36_RS04295	BB0849	0.0914335	5.96069	0.732035	0.477519	0.572316	-7.43452
AYT36_RS04300	AYT36_RS04300	BB0850	0.779064	7.26271	8.10945	2.34362e-06	1.5682e-05	4.40272
AYT36_RS04305	AYT36_RS04305	BB0851	-1.09303	4.98416	-5.5845	9.87268e-05	0.000389959	1.05769
AYT36_RS04310	AYT36_RS04310	BB0852	0.815985	5.59137	5.10765	0.000220488	0.000781945	-0.0823017
AYT36_RS04315	AYT36_RS04315	BB0853	-0.971889	4.67431	-3.66564	0.00298474	0.0079205	-2.37272
gcvT	AYT36_RS04320	BB0854	1.87883	7.30575	18.4219	1.68761e-10	6.25299e-09	14.4461
gcvH	AYT36_RS04325	BB0855	4.03873	6.07634	25.3613	3.29906e-12	3.14997e-10	18.5598
gcvP	AYT36_RS04330	BB0856	0.847834	8.03718	6.6797	1.75802e-05	8.82563e-05	2.19463
AYT36_RS04335	AYT36_RS04335	BB0857	1.41192	5.7045	10.2277	1.80012e-07	1.82028e-06	7.33184
AYT36_RS04340	AYT36_RS04340	BB0858	1.03913	3.07968	3.4076	0.00485773	0.0120728	-2.60157
AYT36_RS04345	AYT36_RS04345	BB0859	0.738562	1.99286	1.36375	0.196473	0.281302	-5.74003
AYT36_RS04350	AYT36_RS04350	BB0860	-0.692486	2.5269	-1.45913	0.168962	0.24893	-5.63686
AYT36_RS04355	AYT36_RS04355	BB0861	-0.0298224	4.58064	-0.158168	0.876827	0.909431	-7.34141
AYT36_RS04360	AYT36_RS04360	BB0862	-0.0715092	5.25196	-0.35022	0.731948	0.79313	-7.46674
AYT36_RS04365	AYT36_RS04365	BB0863	0.22396	2.26669	0.538124	0.599852	0.683872	-6.54394
AYT36_RS04370	AYT36_RS04370	BB0864	-1.14295	1.44895	-1.6902	0.115517	0.181593	-5.03874
AYT36_RS04375	AYT36_RS04375	BB0865	0.495653	-0.154827	0.63019	0.539812	0.630034	-5.93139
AYT36_RS04380	AYT36_RS04380	BB0866	-0.0196886	1.68153	-0.0302835	0.976315	0.982532	-6.52715
AYT36_RS04385	AYT36_RS04385	BB0867	0.588508	4.31551	2.56331	0.0240401	0.0471775	-4.49579
mmsA	AYT36_RS04390	BB0868	0.125164	4.96471	0.63367	0.537609	0.628054	-7.26348
AYT36_RS04395	AYT36_RS04395	BB0869	0.162762	3.07587	0.432283	0.672829	0.745495	-6.81399
AYT36_RS04400	AYT36_RS04400	BB0870	0.69839	4.6354	3.13173	0.0082003	0.0189634	-3.53706
AYT36_RS04405	AYT36_RS04405	BB0871	-0.641374	3.09487	-1.72131	0.109592	0.173953	-5.41823
AYT36_RS04410	AYT36_RS04410	BB0872	0.353097	4.85735	2.21993	0.0454043	0.0819457	-5.23032
AYT36_RS04415	AYT36_RS04415	BB0873	-0.180213	5.97306	-1.29536	0.218385	0.306727	-6.84925
AYT36_RS04420	AYT36_RS04420	BB0874	0.600502	4.75365	3.2947	0.00601733	0.0144959	-3.25155
AYT36_RS04425	AYT36_RS04425	BB0875	0.0515583	8.49211	0.451585	0.659229	0.734697	-7.98841
AYT36_RS04430	AYT36_RS04430	BB0876	0.288842	7.39509	2.98647	0.0108067	0.0240016	-4.35433
AYT36_RS04435	AYT36_RS04435	BB0877	-1.71041	5.90796	-8.90409	8.48446e-07	6.69719e-06	5.87731
AYT36_RS04440	AYT36_RS04440	BB0878	-1.28102	6.10169	-8.62179	1.20776e-06	9.0582e-06	5.43203
AYT36_RS04445	AYT36_RS04445	BB0879	-1.29518	6.03433	-7.79585	3.56872e-06	2.26004e-05	4.31002
AYT36_RS04455	AYT36_RS04455	BB0881	-2.85419	4.78077	-9.57011	3.80889e-07	3.43215e-06	6.97602
AYT36_RS04460	AYT36_RS04460	BB0882	-2.5876	4.91729	-8.71225	1.07756e-06	8.20565e-06	5.88741
AYT36_RS04465	AYT36_RS04465	BB0883	-3.11513	4.78059	-11.9478	3.00443e-08	3.90695e-07	9.49813
AYT36_RS04470	AYT36_RS04470	BB0884	-1.05338	5.55738	-5.18192	0.000194152	0.000704137	0.214242
AYT36_RS04475	AYT36_RS04475	BB0885	0.409691	6.13646	3.26428	0.00637505	0.0152835	-3.6219
AYT36_RS04480	AYT36_RS04480	BB0886	-0.467289	7.70748	-4.59857	0.000537925	0.00171756	-1.30163
AYT36_RS04485	AYT36_RS04485	BB0887	-0.23576	6.91517	-2.08548	0.0579264	0.100924	-5.87018
AYT36_RS04490	AYT36_RS04490	BB0888	-0.695042	3.56323	-2.10715	0.0557105	0.0975555	-4.92942
AYT36_RS04495	AYT36_RS04495	BB0889	-1.91934	5.17144	-8.4575	1.48911e-06	1.07462e-05	5.45286
AYT36_RS04500	AYT36_RS04500	BB0890	-0.53567	10.4991	-6.10981	4.22661e-05	0.000185054	1.18083
fahA	AYT36_RS04505	BB0891	-1.20101	7.81038	-11.3935	5.21908e-08	6.14046e-07	8.46167
AYT36_RS04510	AYT36_RS04510	BB0892	1.50804	6.14532	11.0742	7.24739e-08	8.17802e-07	8.21124
AYT36_RS04515	AYT36_RS04515	BB0893	0.111787	4.11999	0.47805	0.640787	0.719636	-7.11269
AYT36_RS04520	AYT36_RS04520	BB0894	2.55033	0.125237	4.41292	0.00075086	0.0023098	-0.261413
AYT36_RS04525	AYT36_RS04525	BB0895	-1.28424	5.01442	-6.71551	1.66618e-05	8.45495e-05	2.91896
AYT36_RS04530	AYT36_RS04530	BB0896	0.593959	6.32353	4.51603	0.000623585	0.00195832	-1.3006
AYT36_RS04535	AYT36_RS04535	BB0897	0.253172	5.30216	1.66587	0.120345	0.187503	-6.22426
AYT36_RS04540	AYT36_RS04540	BB0898	-0.962458	7.66179	-8.99324	7.60239e-07	6.14753e-06	5.63225
AYT36_RS04545	AYT36_RS04545	BB0899	-1.40522	4.65746	-5.81135	6.81198e-05	0.000285413	1.55752
AYT36_RS04550	AYT36_RS04550	BB0900	-0.0812078	12.8266	-0.805354	0.435524	0.53313	-7.87329
AYT36_RS04555	AYT36_RS04555	BB_RS04460	0.738844	6.96975	5.0415	0.000247097	0.000865187	-0.457219
AYT36_RS04560	AYT36_RS04560	BB0901	0.352605	9.99559	4.26773	0.000977395	0.00293218	-2.09065
AYT36_RS04565	AYT36_RS04565	BB0902	1.66239	10.3377	19.2139	1.00905e-10	4.14045e-09	14.889
AYT36_RS04570	AYT36_RS04570	BB0903	1.35224	5.50201	9.3844	4.74109e-07	4.14428e-06	6.35279
AYT36_RS04575	AYT36_RS04575	BB0904	0.76725	5.10885	4.8969	0.000317637	0.00107944	-0.347103
ychF	AYT36_RS04580	BB0905	1.30932	6.84277	10.4477	1.41301e-07	1.47387e-06	7.40805
AYT36_RS04585	AYT36_RS04585	BB0906	-0.565766	5.64995	-3.07519	0.00913045	0.020833	-3.78778
AYT36_RS04590	AYT36_RS04590	BB0907	0.682701	5.26282	4.24711	0.00101489	0.00303002	-1.57608
AYT36_RS04595	AYT36_RS04595	BB0908	-0.356052	6.42253	-1.82239	0.0921616	0.150076	-6.19162
AYT36_RS04600	AYT36_RS04600	BB0909	-2.17222	3.38413	-6.40654	2.66214e-05	0.000125166	2.81838
AYT36_RS04605	AYT36_RS04605	BB0910	-0.0987807	6.13512	-0.447822	0.661871	0.736204	-7.63325
AYT36_RS04610	AYT36_RS04610	BB0911	-0.576835	6.24461	-3.10266	0.00866614	0.0199293	-3.87094
AYT36_RS04615	AYT36_RS04615	BB0912	-0.74464	5.94045	-2.82134	0.0147813	0.0313362	-4.31582
AYT36_RS04620	AYT36_RS04620	BB0913	-1.25788	5.98543	-5.42465	0.00012879	0.000492259	0.563796
AYT36_RS04625	AYT36_RS04625	BB0914	-0.979115	3.28459	-2.22439	0.0450361	0.081429	-4.6266
AYT36_RS04630	AYT36_RS04630	BB0915	-0.901852	3.60361	-2.53077	0.02555	0.0498451	-4.18582
AYT36_RS04635	AYT36_RS04635	BB0916	0.346998	6.63105	2.1495	0.0516072	0.0915106	-5.75462
AYT36_RS04640	AYT36_RS04640	BB0917	-0.270012	4.5945	-1.35766	0.198347	0.283803	-6.40985
AYT36_RS04645	AYT36_RS04645	BB0918	0.0388953	3.80244	0.157672	0.87721	0.909491	-7.11238
AYT36_RS04650	AYT36_RS04650	BB0919	0.775867	4.6582	3.70409	0.00277677	0.00744421	-2.46022
AYT36_RS04655	AYT36_RS04655	BB0920	0.893575	4.02299	3.21356	0.00701963	0.0165964	-3.22905
AYT36_RS04660	AYT36_RS04660	BB0921	0.359143	4.03826	1.42504	0.178399	0.260699	-6.22385
AYT36_RS04665	AYT36_RS04665	BB0922	0.745131	7.46556	4.37551	0.000803457	0.00245035	-1.74363
AYT36_RS04670	AYT36_RS04670	BB0923	0.54693	2.64981	1.78148	0.0988919	0.159208	-5.31545
AYT36_RS04675	AYT36_RS04675	BB0924	0.315946	0.696249	0.406053	0.691503	0.760592	-6.21873
AYT36_RS04680	AYT36_RS04680	BB0925	1.13142	1.83312	2.67171	0.0196094	0.0399183	-3.64653
AYT36_RS04685	AYT36_RS04685	BB0926	-0.377039	6.0551	-2.94952	0.0115921	0.025486	-4.137
AYT36_RS04690	AYT36_RS04690	BB0927	-0.930989	3.91416	-3.32316	0.00570104	0.0138346	-2.80252
AYT36_RS04695	AYT36_RS04695	BB0928	-0.471544	3.04031	-1.30277	0.215919	0.303779	-5.98999
AYT36_RS04700	AYT36_RS04700	BB0929	-0.662957	2.92895	-1.90826	0.0793588	0.131955	-5.08799
AYT36_RS04705	AYT36_RS04705	BB0930	-1.11268	2.85964	-3.30017	0.00595515	0.014381	-2.57128
AYT36_RS04710	AYT36_RS04710	BB0931	-0.822372	3.45106	-2.38884	0.0332783	0.0626571	-4.4028
AYT36_RS04715	AYT36_RS04715	BB0932	-1.71006	3.95609	-5.10808	0.000220328	0.000781935	0.559411
AYT36_RS04720	AYT36_RS04720	BB0933	-0.0990876	3.89235	-0.398535	0.696895	0.765675	-7.05687
AYT36_RS04725	AYT36_RS04725	BB0934	0.142881	6.37216	1.07858	0.300955	0.396456	-7.21079
AYT36_RS04730	AYT36_RS04730	BB0935	1.51344	3.72393	6.94134	1.19255e-05	6.40801e-05	3.34787
AYT36_RS04735	AYT36_RS04735	BB0936	0.742912	4.30492	3.93243	0.00181253	0.00507283	-1.93155
AYT36_RS04740	AYT36_RS04740	BB0937	-0.556902	8.48946	-6.23743	3.45941e-05	0.000156572	1.48396
AYT36_RS04745	AYT36_RS04745	BB0938	-1.01633	4.92774	-4.72604	0.0004289	0.00141213	-0.454263
AYT36_RS04750	AYT36_RS04750	BB0939	-1.17617	6.88545	-9.17295	6.10814e-07	5.07641e-06	5.99976
AYT36_RS04755	AYT36_RS04755	BB0940	1.13381	5.28641	6.48958	2.34414e-05	0.000113023	2.30857
AYT36_RS04760	AYT36_RS04760	BB0941	1.00783	7.18979	7.84201	3.35208e-06	2.14197e-05	4.02309
rsmD	AYT36_RS04765	BB0942	-1.29043	4.92161	-6.68435	1.74579e-05	8.78201e-05	2.89111
AYT36_RS04770	AYT36_RS04770	BB0943	-1.08465	5.88072	-7.56819	4.87824e-06	2.96456e-05	3.99357
AYT36_RS04775	AYT36_RS04775	BB0944	-1.19	5.57563	-7.00385	1.08839e-05	5.9318e-05	3.2275
phnE	AYT36_RS04780	BB0945	-2.74025	5.43416	-11.5214	4.58553e-08	5.53945e-07	9.04697
phnC	AYT36_RS04790	BB0947	-2.93488	5.05752	-11.693	3.86214e-08	4.78193e-07	9.25293
AYT36_RS04795	AYT36_RS04795	BB0948	-1.09772	5.84773	-6.41831	2.61442e-05	0.000123273	2.24174
AYT36_RS04800	AYT36_RS04800	BB0949	1.3894	3.3625	5.64075	8.99881e-05	0.000360606	1.34965
AYT36_RS04805	AYT36_RS04805	BB0950	0.470221	5.34546	2.99302	0.0106732	0.0237634	-3.96088
ribB	AYT36_RS04810	BB0951	0.097328	7.60469	0.956818	0.356627	0.453432	-7.53063
AYT36_RS04815	AYT36_RS04815	BB0952	0.684948	5.20874	3.3665	0.00525113	0.0129133	-3.23482
AYT36_RS04820	AYT36_RS04820	BB0953	-0.561405	5.30029	-3.00519	0.0104294	0.0233251	-3.83589
thiL	AYT36_RS04825	BB0954	-0.0702944	5.392	-0.376836	0.712554	0.777888	-7.49282
AYT36_RS04830	AYT36_RS04830	BB0955	0.752592	4.89486	3.82452	0.00221618	0.00609603	-2.2891
AYT36_RS04835	AYT36_RS04835	BB0956	0.371187	5.78039	2.64133	0.0207637	0.0419242	-4.70854
pyrF	AYT36_RS04840	BB0957	-0.0625813	5.96507	-0.42802	0.675849	0.747514	-7.60726
AYT36_RS04845	AYT36_RS04845	BB0958	0.563282	7.15801	4.93554	0.000296941	0.0010217	-0.665609
AYT36_RS04850	AYT36_RS04850	BB0959	0.851396	3.5934	3.58122	0.0034989	0.00910007	-2.41035
AYT36_RS04855	AYT36_RS04855	BB0960	-0.308273	5.6807	-1.93342	0.0759267	0.127086	-5.8553
AYT36_RS04860	AYT36_RS04860	BB_RS04770	0.111298	10.8611	1.36372	0.196482	0.281302	-7.25134
groL	AYT36_RS04865	BB0962	4.38135	11.4458	28.9611	6.34259e-13	8.3531e-11	20.1584
AYT36_RS04870	AYT36_RS04870	BB0963	7.78458	9.03695	68.3001	1.3495e-17	6.70028e-14	30.0853
AYT36_RS04875	AYT36_RS04875	BB0964	-0.444999	2.31095	-1.16033	0.26739	0.360508	-5.97185
AYT36_RS04880	AYT36_RS04880	BB0965	-0.638907	1.69879	-1.00975	0.33158	0.427387	-5.96574
AYT36_RS04885	AYT36_RS04885	BB0966	0.545936	3.21355	1.9624	0.0721423	0.121874	-5.19582
AYT36_RS04890	AYT36_RS04890	BB0967	0.276389	4.63049	1.3151	0.211866	0.298924	-6.52718
AYT36_RS04895	AYT36_RS04895	BB0968	0.480829	0.897669	0.650152	0.52725	0.61828	-6.14371
AYT36_RS04900	AYT36_RS04900	BB0969	0.558066	3.77651	2.25431	0.0426386	0.0777168	-4.88527
AYT36_RS04905	AYT36_RS04905	BB0970	-0.0421828	5.30265	-0.217856	0.831023	0.874715	-7.5219
AYT36_RS04910	AYT36_RS04910	BB0971	0.14415	2.95987	0.459003	0.654036	0.730056	-6.76408
AYT36_RS04915	AYT36_RS04915	BB0972	1.42619	6.791	11.279	5.86565e-08	6.78857e-07	8.34196
AYT36_RS04920	AYT36_RS04920	BB0973	-0.728365	0.0510101	-1.02616	0.324081	0.42034	-5.65488
AYT36_RS04925	AYT36_RS04925	BB0974	-0.0963835	3.01627	-0.252777	0.804511	0.853868	-6.83531
AYT36_RS04930	AYT36_RS04930	BB0975	1.16591	2.11252	2.58303	0.0231673	0.0459225	-3.87542
AYT36_RS04935	AYT36_RS04935	BB0976	-3.0704	3.71214	-6.30556	3.11142e-05	0.000143304	2.67167
AYT36_RS04940	AYT36_RS04940	BB0977	1.25927	-0.723315	1.2464	0.235254	0.326084	-5.30887
ggt	AYT36_RS04945	BB0978	-0.631151	7.10599	-5.48115	0.000117192	0.000451755	0.386531
AYT36_RS04950	AYT36_RS04950	BB0979	0.3727	2.02677	0.861284	0.405146	0.505161	-6.26159
AYT36_RS04955	AYT36_RS04955	BB0980	-0.220456	3.6499	-0.800307	0.438336	0.535649	-6.71269
AYT36_RS04960	AYT36_RS04960	BB0981	-0.173884	3.34856	-0.608336	0.553754	0.643433	-6.76112
AYT36_RS04965	AYT36_RS04965	BB0982	-0.210943	0.0248405	-0.277502	0.785887	0.838404	-6.12043
AYT36_RS04970	AYT36_RS04970	BB0983	0.734235	1.01371	1.06268	0.307837	0.40386	-5.83362
AYT36_RS04975	AYT36_RS04975	BB0984	-0.357057	2.77498	-1.06039	0.308836	0.40469	-6.20577
AYT36_RS04980	AYT36_RS04980	BB0985	0.466625	3.45263	1.58391	0.137937	0.210467	-5.8361
AYT36_RS04985	AYT36_RS04985	BB0986	-0.183523	2.26925	-0.466126	0.649067	0.726483	-6.54912
AYT36_RS04990	AYT36_RS04990	BB0987	0.726508	0.875916	1.35707	0.198532	0.283984	-5.46624
AYT36_RS04995	AYT36_RS04995	BB0988	-0.906026	1.33457	-1.45091	0.171199	0.251704	-5.35931
AYT36_RS05000	AYT36_RS05000	BB0989	0.261481	3.04682	0.747464	0.46848	0.564215	-6.61928
AYT36_RS05005	AYT36_RS05005	BB0990	-0.746781	4.96953	-4.17357	0.00116113	0.00341326	-1.51663
AYT36_RS05010	AYT36_RS05010	BB0991	0.557271	6.36297	3.46073	0.00439294	0.0110713	-3.30389
AYT36_RS05015	AYT36_RS05015	BB0992	-0.445175	1.06753	-0.69916	0.497134	0.58993	-6.10349
AYT36_RS05025	AYT36_RS05025	BB0994	-0.84802	0.647998	-1.3637	0.196486	0.281302	-5.33556
AYT36_RS05030	AYT36_RS05030	BB0995	-2.16125	0.762121	-3.17375	0.00757101	0.0176645	-2.44174
AYT36_RS05040	AYT36_RS05040	BB0997	0.689071	-0.662887	0.87248	0.399239	0.499049	-5.70558
AYT36_RS05050	AYT36_RS05050	BB0999	-0.216862	3.43565	-0.647413	0.528964	0.619704	-6.75815
AYT36_RS05055	AYT36_RS05055	BB1000	-0.813249	5.65785	-4.10309	0.00132175	0.00382652	-1.81257
AYT36_RS05060	AYT36_RS05060	BB1001	1.30798	-0.711138	1.533	0.149949	0.225947	-4.96125
AYT36_RS05065	AYT36_RS05065	BB1002	0.180591	2.3541	0.418761	0.682428	0.753281	-6.62227
AYT36_RS05070	AYT36_RS05070	BB1003	0.381103	2.1515	0.833064	0.420293	0.51948	-6.31589
AYT36_RS05075	AYT36_RS05075	BB1004	0.670169	3.37529	2.05569	0.0611073	0.105603	-5.10565
AYT36_RS05080	AYT36_RS05080	BB1005	-0.892526	1.95523	-1.95631	0.0729236	0.122901	-4.7648
AYT36_RS05085	AYT36_RS05085	BB1006	0.975699	-0.785715	0.942823	0.363467	0.460479	-5.62597
AYT36_RS05090	AYT36_RS05090	BB1007	0.788427	-0.711138	1.03325	0.320879	0.417387	-5.55273
AYT36_RS05095	AYT36_RS05095	BB1008	0.510781	0.720314	0.937052	0.366315	0.463377	-5.87774
AYT36_RS05100	AYT36_RS05100	BB1009	0.375204	0.950066	0.623929	0.543786	0.633904	-6.1685
phnA	AYT36_RS05105	BB1010	0.621081	3.09024	2.04707	0.0620575	0.106873	-5.02663
AYT36_RS05110	AYT36_RS05110	BB1011	-0.174149	3.17646	-0.497689	0.62726	0.709534	-6.77533
AYT36_RS05115	AYT36_RS05115	BB1012	-0.430024	1.48536	-0.808659	0.433689	0.532064	-6.11426
AYT36_RS05120	AYT36_RS05120	BB1013	-1.10702	0.477054	-1.61441	0.131145	0.201902	-4.98509
leuB	AYT36_RS05125	BB1014	-1.25522	5.13713	-4.69998	0.000449151	0.00147197	-0.530873
leuD	AYT36_RS05130	BB1015	0.331599	6.59364	2.65174	0.0203611	0.0412559	-4.85687
leuC	AYT36_RS05135	BB1016	-0.704789	5.84543	-4.50719	0.000633563	0.00198714	-1.11144
AYT36_RS05140	AYT36_RS05140	BB1017	0.805574	1.38407	1.62596	0.12865	0.198616	-5.23543
AYT36_RS05145	AYT36_RS05145	BB1018	0.0238197	1.32646	0.0357627	0.972031	0.979397	-6.43987
AYT36_RS05150	AYT36_RS05150	BB1019	-0.126417	1.70124	-0.299116	0.769719	0.825055	-6.47728
AYT36_RS05155	AYT36_RS05155	BB1020	0.268973	5.52669	1.72075	0.109696	0.17398	-6.19812
AYT36_RS05160	AYT36_RS05160	BB1021	-0.839302	6.44854	-5.46945	0.0001195	0.00045887	0.504482
AYT36_RS05165	AYT36_RS05165	BB1022	-0.633538	3.16258	-1.52279	0.152462	0.228763	-5.71852
AYT36_RS05170	AYT36_RS05170	BB1023	1.85148	0.998317	3.98864	0.00163301	0.00464103	-1.09113
AYT36_RS05175	AYT36_RS05175	BB1024	1.34167	3.62228	5.48694	0.000116068	0.000448115	1.02719
AYT36_RS05180	AYT36_RS05180	BB1025	0.250166	2.72443	0.726863	0.480573	0.574674	-6.54453
AYT36_RS05185	AYT36_RS05185	BB1026	-0.160469	2.37627	-0.365532	0.720766	0.784266	-6.62274
AYT36_RS05190	AYT36_RS05190	BB1027	-0.342016	3.65854	-1.23949	0.237713	0.328942	-6.25874
AYT36_RS05195	AYT36_RS05195	BB1028	-0.371169	-0.134566	-0.560821	0.584737	0.67049	-5.99563
AYT36_RS05200	AYT36_RS05200	BB1029	0.391795	0.0209147	0.57747	0.573779	0.66067	-5.99276
AYT36_RS05205	AYT36_RS05205	BB1030	-0.614615	1.61105	-0.916606	0.376529	0.474605	-6.04064
AYT36_RS05210	AYT36_RS05210	BB1031	-1.28216	2.11747	-3.06342	0.00933708	0.0211974	-2.84697
AYT36_RS05215	AYT36_RS05215	BB1032	-0.78559	2.87662	-2.04797	0.0619569	0.106774	-4.83836
AYT36_RS05220	AYT36_RS05220	BB1033	-0.361723	2.07825	-0.798421	0.43939	0.536672	-6.26964
AYT36_RS05225	AYT36_RS05225	BB1034	-1.39046	2.62955	-2.92197	0.0122143	0.0266333	-3.19876
AYT36_RS05230	AYT36_RS05230	BB1035	-0.407973	2.61124	-0.78483	0.447033	0.544	-6.41057
AYT36_RS05235	AYT36_RS05235	BB1036	0.406558	5.84781	2.71558	0.0180528	0.0371609	-4.58988
AYT36_RS05240	AYT36_RS05240	BB1037	-0.0148613	3.61259	-0.0502305	0.960725	0.970103	-7.05896
AYT36_RS05245	AYT36_RS05245	BB1038	0.814586	2.07324	1.69624	0.114345	0.180115	-5.30884
AYT36_RS05250	AYT36_RS05250	BB1039	-1.34309	1.81817	-2.06112	0.0605153	0.104762	-4.5331
AYT36_RS05255	AYT36_RS05255	BB1040	0.316133	1.51494	0.67636	0.511015	0.602086	-6.27031
AYT36_RS05260	AYT36_RS05260	BB1041	-0.835528	6.86258	-6.63383	1.88355e-05	9.35181e-05	2.36202
AYT36_RS05265	AYT36_RS05265	BB1042	-1.49337	1.37301	-2.51251	0.0264376	0.0512945	-3.68283
AYT36_RS05270	AYT36_RS05270	BB1043	-0.61808	2.80724	-1.80608	0.0947936	0.153506	-5.22063
AYT36_RS05275	AYT36_RS05275	BB1044	-0.415218	1.60121	-0.908166	0.380803	0.479095	-6.05768
AYT36_RS05280	AYT36_RS05280	BB1045	-1.30817	1.50294	-2.09042	0.0574147	0.100163	-4.42496
AYT36_RS05285	AYT36_RS05285	BB1046	0.591943	0.958655	1.07637	0.301904	0.397495	-5.80081
AYT36_RS05290	AYT36_RS05290	BB1047	-0.769705	0.826538	-1.16621	0.265092	0.358515	-5.60841
AYT36_RS05295	AYT36_RS05295	BB1048	-0.162523	1.70532	-0.315989	0.757175	0.814423	-6.46812
AYT36_RS05300	AYT36_RS05300	BB1049	1.01878	-0.0599898	1.41841	0.180285	0.262959	-5.20609
AYT36_RS05305	AYT36_RS05305	BB1050	-0.652838	0.0106923	-0.982669	0.344231	0.440265	-5.69234
AYT36_RS05315	AYT36_RS05315	BB_RS05220	-0.210442	1.25325	-0.424185	0.678571	0.750047	-6.31609
AYT36_RS05320	AYT36_RS05320	BB1053	0.732996	0.808733	1.0027	0.334842	0.430474	-5.84196
AYT36_RS05325	AYT36_RS05325	BB1054	-0.228488	3.35449	-0.74425	0.470354	0.56567	-6.66181
AYT36_RS05330	AYT36_RS05330	BB1055	-0.673382	5.91036	-4.6203	0.000517477	0.00166619	-0.920012
AYT36_RS05335	AYT36_RS05335	BB1056	0.3906	5.74724	2.12844	0.0536109	0.09449	-5.60829
AYT36_RS05340	AYT36_RS05340	BB1057	1.04838	2.8548	3.25959	0.00643197	0.0153751	-2.81897
AYT36_RS05345	AYT36_RS05345	BB1058	0.349054	3.87633	1.1658	0.265252	0.358515	-6.49365
AYT36_RS05350	AYT36_RS05350	BB1059	1.31892	2.65555	2.84065	0.0142507	0.0303798	-3.55796
AYT36_RS05355	AYT36_RS05355	BB1060	0.200741	2.68395	0.550453	0.591617	0.67666	-6.64414
AYT36_RS05360	AYT36_RS05360	BB1061	1.14445	0.516582	1.57768	0.13936	0.212334	-5.11511
AYT36_RS05365	AYT36_RS05365	BB1062	-1.31321	1.11377	-2.21083	0.0461638	0.0831351	-4.15948
AYT36_RS05370	AYT36_RS05370	BB1063	0.122528	1.32701	0.247902	0.808197	0.856499	-6.41667
AYT36_RS05375	AYT36_RS05375	BB1064	-0.801863	1.11428	-1.29962	0.216967	0.304994	-5.51016
AYT36_RS05380	AYT36_RS05380	BB1065	-1.04809	1.99823	-2.17755	0.0490464	0.0875325	-4.40316
AYT36_RS05385	AYT36_RS05385	BB1066	-0.770164	0.833225	-1.1611	0.267089	0.360255	-5.6146
AYT36_RS05390	AYT36_RS05390	BB1067	1.08975	0.442006	2.00127	0.0673387	0.1146	-4.47524
AYT36_RS05395	AYT36_RS05395	BB1068	1.60796	1.3998	3.68612	0.0028721	0.00765841	-1.70422
AYT36_RS05400	AYT36_RS05400	BB1069	-1.84566	0.601993	-2.94107	0.0117795	0.0258212	-2.84859
AYT36_RS05405	AYT36_RS05405	BB1070	0.320492	1.07064	0.664226	0.518495	0.609309	-6.16793
AYT36_RS05410	AYT36_RS05410	BB1071	0.371638	1.04658	0.746165	0.469237	0.564555	-6.10608
AYT36_RS05415	AYT36_RS05415	BB1072	0.762404	1.69648	1.90985	0.079139	0.131633	-4.88835
AYT36_RS05420	AYT36_RS05420	BB1073	0.579079	4.06991	2.93072	0.0120131	0.0262292	-3.75034
AYT36_RS05425	AYT36_RS05425	BB1074	0.208462	6.43171	1.6863	0.11628	0.182468	-6.44591
AYT36_RS05430	AYT36_RS05430	BB1075	1.595	2.71438	3.84794	0.00212137	0.00585984	-1.70718
AYT36_RS05435	AYT36_RS05435	BB1076	-0.168168	2.14338	-0.320103	0.754127	0.812024	-6.57976
AYT36_RS05440	AYT36_RS05440	BB1077	0.406307	3.13102	1.2467	0.235147	0.326028	-6.16848
AYT36_RS05445	AYT36_RS05445	BB1078	0.951354	2.15753	1.94506	0.0743863	0.1249	-4.95802
AYT36_RS05450	AYT36_RS05450	BB1079	-0.0890428	2.27374	-0.218195	0.830765	0.874629	-6.64787
AYT36_RS05455	AYT36_RS05455	BB1080	0.96804	2.46587	2.88252	0.0131634	0.0284281	-3.41161
AYT36_RS05460	AYT36_RS05460	BB1081	-0.590594	2.09898	-1.23077	0.240851	0.332081	-5.82818
AYT36_RS05465	AYT36_RS05465	BB1082	-0.682634	2.73283	-1.93697	0.0754547	0.12648	-4.99341
AYT36_RS05470	AYT36_RS05470		0.229004	-0.426502	0.334798	0.743275	0.802951	-6.06097
AYT36_RS05475	AYT36_RS05475	BB1083	0.0278052	3.94993	0.117735	0.90813	0.931852	-7.16682
AYT36_RS05480	AYT36_RS05480	BB1084	-0.105642	3.65782	-0.419364	0.681999	0.753142	-6.96844
AYT36_RS05485	AYT36_RS05485	BB1085	-0.390458	-0.120724	-0.606512	0.554926	0.644109	-5.97047
AYT36_RS05490	AYT36_RS05490	BB1086	0.124243	1.32518	0.250507	0.806226	0.85514	-6.41575
AYT36_RS05495	AYT36_RS05495	BB1087	0.394849	2.12158	0.893802	0.388152	0.487152	-6.25971
AYT36_RS05500	AYT36_RS05500	BB1088	-0.312261	2.23222	-0.599271	0.559595	0.648096	-6.4561
AYT36_RS05505	AYT36_RS05505	BB1089	-0.209664	2.54527	-0.528843	0.606089	0.689875	-6.58668
AYT36_RS05510	AYT36_RS05510	BB1090	-0.0258517	2.2391	-0.0589566	0.95391	0.965185	-6.66532
AYT36_RS05515	AYT36_RS05515	BB1091	0.041636	3.78463	0.161332	0.874386	0.907657	-7.10665
AYT36_RS05520	AYT36_RS05520	BB1092	0.402604	3.60393	1.39135	0.188154	0.272164	-6.13873
AYT36_RS05525	AYT36_RS05525	BB1093	0.500478	4.71372	2.12412	0.0540314	0.0951426	-5.36752
AYT36_RS05530	AYT36_RS05530	BB1094	-0.205045	3.92406	-0.793564	0.442112	0.539593	-6.80743
AYT36_RS05535	AYT36_RS05535	BB1095	-0.0237103	3.8414	-0.0833925	0.934847	0.954456	-7.12623
AYT36_RS05540	AYT36_RS05540	BB1096	0.0717737	3.8267	0.291863	0.775133	0.829425	-7.09216
AYT36_RS05545	AYT36_RS05545	BB1097	-0.578764	2.49236	-1.51626	0.15409	0.230522	-5.56462
AYT36_RS05550	AYT36_RS05550	BB1098	-0.110195	3.57828	-0.408321	0.689879	0.759311	-6.94941
AYT36_RS05555	AYT36_RS05555	BB1099	-0.46518	2.90623	-1.28282	0.222609	0.31169	-5.97808
mgtA	AYT36_RS05560	BB1100	3.63188	4.44567	17.1021	4.17023e-10	1.26251e-08	13.7417
AYT36_RS05565	AYT36_RS05565	BB1101	0.852585	5.34708	6.30288	3.12437e-05	0.000143767	2.00958
AYT36_RS05570	AYT36_RS05570	BB1102	0.294369	2.16201	0.679798	0.508908	0.60003	-6.43291
AYT36_RS05575	AYT36_RS05575	BB1103	0.858937	3.96083	3.93481	0.00180455	0.00506476	-1.84289
AYT36_RS05580	AYT36_RS05580	BB1104	-1.03973	2.51537	-2.24048	0.0437311	0.0793875	-4.40884
AYT36_RS05585	AYT36_RS05585	BB1105	-1.34431	2.58937	-2.91103	0.0124705	0.0271205	-3.21464
AYT36_RS05590	AYT36_RS05590	BB1106	-1.32802	0.345283	-2.19468	0.0475424	0.085216	-4.10815
AYT36_RS05595	AYT36_RS05595	BB1107	-1.22748	2.52787	-2.7056	0.018396	0.037789	-3.58476
AYT36_RS05605	AYT36_RS05605	BB1109	-1.06597	2.83218	-2.99614	0.0106101	0.0236654	-3.13404
AYT36_RS05610	AYT36_RS05610	BB1110	0.266135	1.95523	0.602209	0.557698	0.646196	-6.42884
AYT36_RS05615	AYT36_RS05615	BB1111	-0.384672	5.5844	-2.4675	0.0287535	0.0551841	-4.91354
AYT36_RS05620	AYT36_RS05620	BB1112	-1.13898	4.44182	-4.8093	0.000370333	0.00124153	-0.161093
AYT36_RS05625	AYT36_RS05625	BB1113	-0.714374	2.45232	-1.69557	0.114474	0.180212	-5.29012
AYT36_RS05630	AYT36_RS05630	BB1114	-0.519275	2.30338	-1.27681	0.224659	0.313763	-5.82971
AYT36_RS05635	AYT36_RS05635	BB1115	-0.691632	1.74901	-1.27061	0.226788	0.316115	-5.6904
AYT36_RS05640	AYT36_RS05640	BB1116	0.863516	1.11565	1.7429	0.10564	0.168867	-5.00403
AYT36_RS05645	AYT36_RS05645	BB1117	2.8448	0.885414	4.24577	0.00101737	0.0030356	-0.62098
AYT36_RS05650	AYT36_RS05650	BB1118	0.881197	0.437998	1.23383	0.239746	0.330834	-5.52257
AYT36_RS05655	AYT36_RS05655	BB1119	-1.88373	3.86799	-4.87048	0.000332652	0.00112431	0.175121
AYT36_RS05660	AYT36_RS05660	BB1120	-0.445107	3.585	-1.39457	0.187205	0.271142	-6.03113
AYT36_RS05665	AYT36_RS05665	BB1121	0.945437	5.20679	5.43767	0.000126015	0.000482392	0.579716
AYT36_RS05670	AYT36_RS05670	BB1122	0.250304	3.73623	0.977079	0.346885	0.442974	-6.63487
AYT36_RS05675	AYT36_RS05675	BB1123	0.402524	1.90539	0.974786	0.347978	0.444138	-6.12691
AYT36_RS05680	AYT36_RS05680	BB1124	0.297544	0.584952	0.520775	0.611538	0.69512	-6.14058
AYT36_RS05685	AYT36_RS05685	BB1125	-0.216192	3.0606	-0.59634	0.561491	0.649989	-6.67957
AYT36_RS05690	AYT36_RS05690	BB1126	0.636755	2.6037	1.70843	0.112012	0.176889	-5.41923
AYT36_RS05695	AYT36_RS05695	BB1127	-0.435346	-0.101913	-0.605294	0.55571	0.64465	-5.97335
AYT36_RS05700	AYT36_RS05700	BB1128	0.797901	2.44392	2.18791	0.0481314	0.0861162	-4.62663
AYT36_RS05705	AYT36_RS05705	BB1129	-1.21796	3.58899	-4.19129	0.00112401	0.00332185	-1.06108
AYT36_RS05710	AYT36_RS05710	BB1130	-1.71234	4.45948	-5.37446	0.000140104	0.000526982	0.899825
AYT36_RS05715	AYT36_RS05715	BB1131	-0.536167	8.05726	-5.54262	0.000105812	0.000413993	0.35305
AYT36_RS05720	AYT36_RS05720	BB1132	0.753789	7.93031	7.28723	7.23766e-06	4.18823e-05	3.14349
AYT36_RS05725	AYT36_RS05725	BB1133	0.703007	2.66759	2.16694	0.0500005	0.0890752	-4.71537
AYT36_RS05730	AYT36_RS05730	BB1134	1.07265	-0.072167	1.47827	0.16385	0.242406	-5.12815
AYT36_RS05735	AYT36_RS05735	BB1135	1.85407	-0.711138	2.55448	0.024441	0.0478885	-3.39987
AYT36_RS05740	AYT36_RS05740	BB1136	0.707021	1.39313	1.34727	0.201581	0.287518	-5.60404
AYT36_RS05745	AYT36_RS05745	BB1137	0.610884	3.4024	2.49306	0.0274153	0.0529638	-4.35741
AYT36_RS05750	AYT36_RS05750	BB1138	0.465507	4.3967	1.41157	0.18225	0.26528	-6.35473
AYT36_RS05755	AYT36_RS05755	BB1139	-0.924332	3.59837	-2.30431	0.0388994	0.0716856	-4.57877
AYT36_RS05760	AYT36_RS05760	BB1140	-1.60181	0.494199	-1.63198	0.127366	0.197102	-4.97148
AYT36_RS05765	AYT36_RS05765	BB1141	0.92996	3.15574	3.24529	0.00660903	0.015738	-2.92203
AYT36_RS05770	AYT36_RS05770	BB1142	1.42595	3.99121	5.30155	0.000158432	0.000589666	0.610894
AYT36_RS05775	AYT36_RS05775	BB1143	-0.680435	2.95396	-2.00289	0.0671444	0.114403	-4.94023
AYT36_RS05780	AYT36_RS05780	BB1144	-0.331638	3.93528	-1.3008	0.216573	0.304614	-6.27279
AYT36_RS05785	AYT36_RS05785	BB1145	-0.238365	2.43891	-0.585885	0.568281	0.655405	-6.52137
AYT36_RS05790	AYT36_RS05790	BB1146	-0.577143	1.81116	-1.14715	0.272597	0.366092	-5.85468
AYT36_RS05795	AYT36_RS05795	BB1147	0.167914	1.55669	0.375496	0.713526	0.778777	-6.43429
AYT36_RS05800	AYT36_RS05800	BB1148	-0.602896	1.53689	-1.32668	0.208114	0.294468	-5.58276
AYT36_RS05805	AYT36_RS05805	BB1149	-0.502409	3.68214	-1.6835	0.116828	0.183207	-5.65571
AYT36_RS05810	AYT36_RS05810	BB1150	-0.147219	3.8229	-0.602659	0.557408	0.646015	-6.92058
AYT36_RS05815	AYT36_RS05815	BB1151	0.272295	0.597487	0.493548	0.630101	0.711174	-6.15636
AYT36_RS05825	AYT36_RS05825	BB1153	0.432502	1.0205	0.843822	0.414474	0.513568	-6.0247
AYT36_RS05835	AYT36_RS05835	BB1155	0.328369	0.838093	0.435236	0.67074	0.743852	-6.23962
AYT36_RS05840	AYT36_RS05840	BB1156	-0.759813	2.07128	-1.33462	0.205577	0.291959	-5.68335
AYT36_RS05845	AYT36_RS05845	BB_RS05750	1.61062	-0.588311	2.22063	0.0453463	0.0819004	-3.96137
AYT36_RS05855	AYT36_RS05855	BB1159	0.681576	2.45849	1.7385	0.106435	0.16992	-5.3377
AYT36_RS05860	AYT36_RS05860	BB1160	0.945926	3.57826	3.22917	0.00681446	0.0161575	-3.07948
AYT36_RS05865	AYT36_RS05865	BB1161	0.771908	1.63276	1.76767	0.101262	0.162497	-5.08939
AYT36_RS05870	AYT36_RS05870	BB1162	-0.884673	0.653558	-1.49302	0.16	0.237774	-5.17195
AYT36_RS05875	AYT36_RS05875	BB1163	0.352606	3.54721	1.27797	0.224261	0.313489	-6.25544
AYT36_RS05880	AYT36_RS05880	BB1164	1.46863	5.9034	11.909	3.12067e-08	4.03493e-07	9.13889
AYT36_RS05885	AYT36_RS05885	BB1165	-0.522661	2.52017	-1.0993	0.29216	0.387544	-6.08328
AYT36_RS05890	AYT36_RS05890	BB1166	-0.878109	3.65352	-2.34915	0.0358137	0.0666224	-4.51999
AYT36_RS05895	AYT36_RS05895	BB1167	-0.354523	4.95881	-1.83692	0.0898715	0.146925	-5.82076
AYT36_RS05900	AYT36_RS05900	BB1168	0.153646	5.77114	0.804658	0.435911	0.533473	-7.33917
AYT36_RS05905	AYT36_RS05905	BB1169	1.03232	3.2771	3.77813	0.00241697	0.00658994	-1.96016
AYT36_RS05910	AYT36_RS05910	BB1170	1.50934	3.87419	6.99601	1.10091e-05	5.98033e-05	3.39778
AYT36_RS05915	AYT36_RS05915	BB1171	-0.181682	4.32867	-0.682293	0.507381	0.599042	-7.01843
AYT36_RS05920	AYT36_RS05920	BB1172	0.181931	4.97795	0.925496	0.372064	0.469572	-7.03852
AYT36_RS05925	AYT36_RS05925	BB1173	0.505555	3.62631	1.91627	0.0782519	0.130376	-5.39339
AYT36_RS05930	AYT36_RS05930	BB1174	0.0224916	4.485	0.114176	0.910895	0.934227	-7.32494
AYT36_RS05935	AYT36_RS05935	BB1175	0.375714	4.57111	1.74528	0.105211	0.168237	-5.92387
AYT36_RS05940	AYT36_RS05940	BB1176	0.998954	1.64898	1.91048	0.0790505	0.131574	-4.88456
AYT36_RS05945	AYT36_RS05945	BB1177	0.561423	3.6201	2.01991	0.0651406	0.111641	-5.23141
AYT36_RS05950	AYT36_RS05950	BB1178	0.571697	3.81344	2.07845	0.0586628	0.101982	-5.19262
AYT36_RS05955	AYT36_RS05955	BB1179	-0.698925	4.85907	-3.14131	0.00805249	0.0186651	-3.44841
AYT36_RS05960	AYT36_RS05960	BB1180	-0.580858	5.78677	-3.51395	0.00397254	0.0101668	-2.98569
AYT36_RS05965	AYT36_RS05965	BB1181	0.182894	4.89388	0.969566	0.350475	0.446869	-6.97421
AYT36_RS05970	AYT36_RS05970	BB1182	0.316864	6.15527	2.57228	0.023639	0.0466485	-4.91331
AYT36_RS05975	AYT36_RS05975	BB1183	1.0658	5.07304	7.31713	6.93685e-06	4.04717e-05	3.63503
AYT36_RS05980	AYT36_RS05980	BB1184	-0.53844	4.6771	-2.78755	0.0157574	0.0331646	-4.07844
AYT36_RS05985	AYT36_RS05985	BB1185	0.999464	3.08688	3.63485	0.00316272	0.00833488	-2.17327
AYT36_RS05990	AYT36_RS05990	BB1186	-0.687295	4.64716	-3.08158	0.00902037	0.0206445	-3.50224
AYT36_RS05995	AYT36_RS05995	BB1187	-1.82349	1.13996	-2.67403	0.019524	0.039826	-3.34503
AYT36_RS06000	AYT36_RS06000	BB1188	-1.65661	2.82892	-3.75242	0.0025362	0.00687348	-1.68038
AYT36_RS06005	AYT36_RS06005	BB1189	-1.25692	3.22695	-3.70923	0.00275015	0.0073848	-1.87402
AYT36_RS06015	AYT36_RS06015	BB1191	0.373115	5.47212	2.39944	0.032631	0.061555	-5.07268
AYT36_RS06020	AYT36_RS06020	BB1192	-0.776302	4.17881	-2.73707	0.017335	0.0359367	-3.99673
AYT36_RS06025	AYT36_RS06025	BB1193	1.82553	2.29399	4.68833	0.000458523	0.00150169	-0.0705783
AYT36_RS06030	AYT36_RS06030	BB1194	-0.855857	2.94348	-2.56926	0.0237731	0.046783	-3.95511
AYT36_RS06035	AYT36_RS06035	BB1195	-1.13003	2.26226	-2.33488	0.0367697	0.0682218	-4.18588
AYT36_RS06040	AYT36_RS06040	BB1196	0.728502	2.56071	1.93851	0.0752502	0.126186	-5.06161
AYT36_RS06045	AYT36_RS06045	BB1197	-0.168404	2.17229	-0.445529	0.663483	0.737451	-6.53422
AYT36_RS06050	AYT36_RS06050	BB1198	-0.462407	-0.0863152	-0.722884	0.482931	0.576856	-5.89737
AYT36_RS06055	AYT36_RS06055	BB1199	-0.150121	2.16036	-0.383107	0.708014	0.774635	-6.5602
AYT36_RS06060	AYT36_RS06060	BB1200	1.26996	3.66007	5.25831	0.000170473	0.000629293	0.62582
AYT36_RS06065	AYT36_RS06065	BB1201	0.585141	0.953406	0.721764	0.483596	0.577236	-6.10988
AYT36_RS06070	AYT36_RS06070	BB1202	-0.129409	2.29966	-0.335683	0.742623	0.802771	-6.61595
AYT36_RS06075	AYT36_RS06075	BB1203	0.686743	1.7474	1.38797	0.189158	0.273172	-5.64019
AYT36_RS06080	AYT36_RS06080	BB1204	-1.85586	1.55758	-2.6516	0.0203662	0.0412559	-3.44761
AYT36_RS06085	AYT36_RS06085	BB1205	0.0726728	9.13537	0.221423	0.828305	0.87247	-8.11187
AYT36_RS06090	AYT36_RS06090	BB1206	-0.355224	8.30461	-1.39605	0.18677	0.270748	-7.08994
AYT36_RS06095	AYT36_RS06095	BB1207	-0.229973	4.6721	-1.27644	0.224785	0.313763	-6.53682
AYT36_RS06100	AYT36_RS06100	BB1208	-0.28993	4.99234	-1.47757	0.164034	0.242606	-6.35923
AYT36_RS06105	AYT36_RS06105	BB1209	2.25727	1.95543	4.27314	0.000967787	0.00290688	-0.749309
AYT36_RS06110	AYT36_RS06110	BB1210	-0.837447	1.13332	-1.3744	0.193228	0.277668	-5.42038
AYT36_RS06115	AYT36_RS06115	BB1211	1.15137	1.34369	2.63676	0.0209429	0.0421808	-3.59491
AYT36_RS06120	AYT36_RS06120	BB1212	0.175637	2.84064	0.48961	0.632808	0.713175	-6.71966
AYT36_RS06125	AYT36_RS06125	BB1213	-0.0125917	3.75307	-0.0502456	0.960713	0.970103	-7.10505
AYT36_RS06130	AYT36_RS06130	BB1214	0.155552	3.34468	0.451618	0.659206	0.734697	-6.88613
AYT36_RS06135	AYT36_RS06135	BB1215	0.270944	4.28326	1.20788	0.249239	0.341831	-6.55609
AYT36_RS06140	AYT36_RS06140	BB1216	-0.354668	2.87029	-1.07382	0.303002	0.398518	-6.21679
AYT36_RS06145	AYT36_RS06145	BB1217	0.230605	2.26705	0.461668	0.652174	0.728961	-6.58328
AYT36_RS06150	AYT36_RS06150	BB1218	-0.0705731	2.76821	-0.197065	0.846914	0.887643	-6.7817
AYT36_RS06155	AYT36_RS06155	BB1219	-1.06101	4.91968	-5.66281	8.67855e-05	0.000350032	1.20391
AYT36_RS06160	AYT36_RS06160	BB1220	-0.405728	5.38485	-2.35941	0.0351411	0.0655185	-5.0545
AYT36_RS06165	AYT36_RS06165	BB1221	-0.0454567	2.53757	-0.132859	0.896399	0.923979	-6.73567
AYT36_RS06170	AYT36_RS06170	BB1222	-1.81852	2.72013	-2.65648	0.0201799	0.040912	-3.65952
AYT36_RS06175	AYT36_RS06175	BB1223	0.248867	3.85259	1.07456	0.302683	0.398204	-6.57277
AYT36_RS06180	AYT36_RS06180	BB1224	-1.37117	4.01653	-4.78842	0.000384192	0.00127939	-0.0559135
AYT36_RS06185	AYT36_RS06185	BB1225	0.254479	2.05454	0.676373	0.511008	0.602086	-6.40323
AYT36_RS06190	AYT36_RS06190	BB1226	0.278498	1.11948	0.508743	0.619708	0.702555	-6.27183
AYT36_RS06200	AYT36_RS06200	BB1228	2.23413	1.48566	5.00355	0.000263861	0.000914215	0.62318
AYT36_RS06205	AYT36_RS06205	BB1229	2.13905	0.85173	3.62225	0.00323862	0.00848982	-1.73426
AYT36_RS06210	AYT36_RS06210	BB1230	1.69957	2.43224	5.05163	0.000242817	0.000852003	0.544208
AYT36_RS06215	AYT36_RS06215	BB1231	0.234746	1.039	0.355201	0.728304	0.790562	-6.31669
AYT36_RS06225	AYT36_RS06225	BB1233	-1.61706	0.890288	-2.26157	0.0420754	0.0768596	-4.02417
AYT36_RS06230	AYT36_RS06230	BB1234	-0.124901	1.34039	-0.243372	0.811628	0.859035	-6.40402
AYT36_RS06235	AYT36_RS06235	BB1235	-1.75007	2.98474	-3.63324	0.00317232	0.00834247	-1.92187
AYT36_RS06240	AYT36_RS06240	BB1236	-0.332559	0.383838	-0.544801	0.595385	0.680029	-6.054
AYT36_RS06245	AYT36_RS06245	BB1237	-0.081144	5.12394	-0.470877	0.645762	0.723794	-7.38045
AYT36_RS06250	AYT36_RS06250	BB1238	0.0827307	4.61837	0.460436	0.653034	0.729718	-7.26344
cydB	AYT36_RS06255	BB1239	-0.347002	4.63669	-1.72807	0.108341	0.172188	-5.89806
AYT36_RS06260	AYT36_RS06260	BB1240	-0.0907937	1.18821	-0.176019	0.863071	0.900241	-6.38615
AYT36_RS06265	AYT36_RS06265	BB1241	-1.24423	4.44677	-5.53525	0.000107114	0.000417768	1.12616
AYT36_RS06270	AYT36_RS06270	BB1242	-0.0421167	4.92404	-0.182312	0.858233	0.896891	-7.43135
AYT36_RS06275	AYT36_RS06275	BB1243	0.456022	4.80631	2.76446	0.0164606	0.0343824	-4.25081
AYT36_RS06280	AYT36_RS06280	BB1244	0.220976	0.103269	0.349619	0.732388	0.793434	-6.11025
AYT36_RS06285	AYT36_RS06285	BB1245	0.396335	1.59939	0.75595	0.463554	0.559986	-6.2387
AYT36_RS06290	AYT36_RS06290	BB1246	-1.03205	4.04822	-3.96123	0.00171815	0.00484289	-1.62487
AYT36_RS06295	AYT36_RS06295	BB1247	1.00657	3.32848	3.27296	0.00627082	0.0150554	-2.928
lon	AYT36_RS06300	BB1248	1.94174	6.5009	15.7428	1.13556e-09	2.78967e-08	12.5242
AYT36_RS06305	AYT36_RS06305	BB1249	2.34028	5.59634	17.4	3.38128e-10	1.0693e-08	13.8809
AYT36_RS06310	AYT36_RS06310	BB1250	2.67099	1.54682	5.07928	0.000231516	0.00081697	0.743373
AYT36_RS06315	AYT36_RS06315	BB1251	4.0969	-0.099942	6.14625	3.99076e-05	0.000176912	2.43274
AYT36_RS06320	AYT36_RS06320	BB1252	-0.262651	4.3852	-1.16689	0.264825	0.35837	-6.5797
AYT36_RS06325	AYT36_RS06325	BB1253	-0.739022	2.75502	-2.02775	0.0642362	0.110357	-4.84634
AYT36_RS06330	AYT36_RS06330	BB1254	0.487756	4.51021	2.10287	0.0561423	0.0981847	-5.34777
AYT36_RS06335	AYT36_RS06335	BB1255	0.560616	3.30671	2.14021	0.0524824	0.0928305	-4.93364
AYT36_RS06340	AYT36_RS06340	BB1256	-0.990731	0.179868	-1.58306	0.13813	0.210695	-5.01232
AYT36_RS06345	AYT36_RS06345	BB1257	0.447512	2.49427	1.21805	0.245484	0.337533	-6.02474
AYT36_RS06350	AYT36_RS06350	BB1258	-0.678094	4.19562	-2.74403	0.0171088	0.0355301	-4.00097
AYT36_RS06355	AYT36_RS06355	BB1259	-0.325436	3.55553	-1.17861	0.260293	0.353683	-6.29947
AYT36_RS06360	AYT36_RS06360	BB1260	-0.276355	3.71959	-0.886745	0.391798	0.491153	-6.65202
AYT36_RS06365	AYT36_RS06365	BB1261	-0.57038	1.02016	-1.10668	0.289077	0.384172	-5.72367
AYT36_RS06370	AYT36_RS06370	BB1262	-0.338579	3.10278	-0.965355	0.352498	0.449103	-6.38933
AYT36_RS06375	AYT36_RS06375	BB1263	0.564578	4.91403	3.01544	0.0102282	0.0229268	-3.81838
AYT36_RS06380	AYT36_RS06380	BB1264	0.591111	5.39553	2.63389	0.0210563	0.0423132	-4.649
ppk2	AYT36_RS06385	BB1265	-0.253065	5.60045	-1.66823	0.11987	0.186921	-6.24944
AYT36_RS06390	AYT36_RS06390	BB1266	-0.835276	2.74608	-1.88532	0.082611	0.136358	-5.06026
AYT36_RS06395	AYT36_RS06395	BB1267	-0.526806	5.0935	-2.70519	0.01841	0.0378022	-4.34462
ilvA	AYT36_RS06400	BB1268	-0.56104	7.06436	-4.39295	0.000778483	0.00238003	-1.58036
AYT36_RS06405	AYT36_RS06405	BB1269	0.587237	3.89101	2.10942	0.055483	0.0972716	-5.16701
AYT36_RS06410	AYT36_RS06410	BB1270	0.710183	4.62589	4.0513	0.00145424	0.00418811	-1.78904
AYT36_RS06415	AYT36_RS06415	BB1271	0.671556	3.20125	2.376	0.0340793	0.063947	-4.50787
AYT36_RS06425	AYT36_RS06425	BB1273	0.336619	1.75457	0.80959	0.433173	0.531957	-6.23167
AYT36_RS06430	AYT36_RS06430	BB1274	0.238588	2.4951	0.674077	0.512418	0.603296	-6.51797
AYT36_RS06435	AYT36_RS06435	BB1275	0.253514	2.34822	0.611099	0.55198	0.641522	-6.52367
AYT36_RS06440	AYT36_RS06440	BB1276	0.833896	3.28262	2.96232	0.0113139	0.0249661	-3.48162
AYT36_RS06445	AYT36_RS06445	BB1277	-0.475511	5.10824	-2.57648	0.0234534	0.0464098	-4.58774
AYT36_RS06450	AYT36_RS06450	BB1278	-0.337439	4.96686	-1.52726	0.151358	0.227312	-6.27989
AYT36_RS06455	AYT36_RS06455	BB1279	1.17229	4.58528	5.38859	0.000136816	0.000516572	0.628609
AYT36_RS06460	AYT36_RS06460	BB1280	0.792607	11.1094	8.81266	9.5037e-07	7.37279e-06	5.17535
AYT36_RS06465	AYT36_RS06465	BB1281	-0.152823	9.69923	-1.76807	0.101194	0.16244	-6.64928
AYT36_RS06470	AYT36_RS06470	BB1282	0.783223	7.81329	5.18592	0.000192829	0.00069985	-0.29834
cyoA	AYT36_RS06475	BB1283	1.94988	7.68212	18.8529	1.27245e-10	5.09382e-09	14.7176
cyoB	AYT36_RS06480	BB1284	1.61939	7.65665	16.0635	8.90319e-10	2.33885e-08	12.6794
cyoC	AYT36_RS06485	BB1285	1.34537	5.63308	7.95375	2.8836e-06	1.87642e-05	4.42676
cyoD	AYT36_RS06490	BB1286	0.7257	6.6872	4.86527	0.000335702	0.00113308	-0.731671
AYT36_RS06495	AYT36_RS06495	BB1287	0.601287	5.5894	4.11283	0.00129824	0.00376286	-1.89891
AYT36_RS06500	AYT36_RS06500	BB1288	1.14731	6.4739	9.5244	4.01856e-07	3.56926e-06	6.36235
AYT36_RS06505	AYT36_RS06505	BB1289	1.15535	5.18399	6.97219	1.13988e-05	6.15165e-05	3.08566
AYT36_RS06510	AYT36_RS06510	BB1290	1.5307	6.46378	12.94	1.17825e-08	1.79449e-07	10.0785
AYT36_RS06515	AYT36_RS06515	BB1291	1.11236	8.33774	12.1313	2.5144e-08	3.36496e-07	9.11072
AYT36_RS06520	AYT36_RS06520	BB1292	1.76479	9.75198	18.5363	1.56479e-10	5.96619e-09	14.4378
AYT36_RS06525	AYT36_RS06525	BB1293	1.46473	5.37343	10.9022	8.67826e-08	9.57502e-07	8.15613
AYT36_RS06530	AYT36_RS06530	BB1294	1.37674	4.98411	7.88804	3.14997e-06	2.03112e-05	4.46731
AYT36_RS06535	AYT36_RS06535	BB1295	0.347562	3.11554	1.21109	0.248048	0.340387	-6.19936
AYT36_RS06540	AYT36_RS06540	BB1296	0.344598	3.88175	1.22249	0.243859	0.335855	-6.42557
AYT36_RS06545	AYT36_RS06545	BB1297	0.142549	5.61922	0.872693	0.399127	0.499035	-7.24442
AYT36_RS06550	AYT36_RS06550	BB1298	-0.00109782	5.02501	-0.00525448	0.99589	0.996693	-7.47941
AYT36_RS06555	AYT36_RS06555	BB1299	0.134363	4.91509	0.606421	0.554985	0.644109	-7.26773
AYT36_RS06560	AYT36_RS06560	BB1300	0.65719	6.74676	6.26522	3.31276e-05	0.000151138	1.68454
AYT36_RS06565	AYT36_RS06565	BB1301	0.75815	4.67015	3.39427	0.00498198	0.0123369	-3.05202
AYT36_RS06570	AYT36_RS06570	BB1302	0.438145	3.67815	1.6552	0.122519	0.190692	-5.80246
AYT36_RS06575	AYT36_RS06575	BB1303	0.256951	3.94608	1.0359	0.319687	0.416382	-6.644
AYT36_RS06585	AYT36_RS06585	BB1305	0.374473	4.92483	2.20935	0.0462885	0.0833294	-5.26827
AYT36_RS06590	AYT36_RS06590	BB1306	0.485014	5.27751	2.78357	0.0158767	0.0333169	-4.33734
AYT36_RS06615	AYT36_RS06615	BB1311	1.16457	5.22665	8.03078	2.60154e-06	1.71309e-05	4.62651
AYT36_RS06620	AYT36_RS06620	BB1312	0.871911	3.95396	3.70226	0.00278632	0.00746578	-2.28298
AYT36_RS06625	AYT36_RS06625	BB1313	-0.808544	4.17802	-3.13396	0.00816563	0.0188921	-3.25363
AYT36_RS06630	AYT36_RS06630	BB1314	0.0883908	4.3119	0.400269	0.69565	0.764645	-7.20289
AYT36_RS06635	AYT36_RS06635	BB1315	-2.47456	4.87176	-7.60905	4.60997e-06	2.82923e-05	4.39834
AYT36_RS06640	AYT36_RS06640	BB1316	0.201449	4.75266	0.987733	0.34184	0.437996	-6.92049
AYT36_RS06645	AYT36_RS06645	BB1317	-0.906711	3.29743	-3.06518	0.00930577	0.0211553	-3.12715
AYT36_RS06650	AYT36_RS06650	BB1318	-1.0277	5.13267	-5.11391	0.000218132	0.00077525	0.193443
AYT36_RS06655	AYT36_RS06655	BB1319	-0.245676	1.26682	-0.481035	0.638722	0.717641	-6.29098
AYT36_RS06660	AYT36_RS06660	BB1320	-0.924575	4.1132	-2.57519	0.0235104	0.0464685	-4.25181
AYT36_RS06665	AYT36_RS06665	BB1321	-0.782687	4.64798	-2.77747	0.0160608	0.0336464	-4.05971
AYT36_RS06670	AYT36_RS06670	BB1322	-2.62262	3.49411	-6.02848	4.80777e-05	0.00020739	2.23882
AYT36_RS06675	AYT36_RS06675	BB1323	0.0300778	2.20882	0.0739567	0.942204	0.958223	-6.66132
AYT36_RS06680	AYT36_RS06680	BB1324	-2.53656	3.96363	-6.44864	2.49557e-05	0.000118797	2.83328
moaA	AYT36_RS06685	BB1325	-0.776737	6.50517	-6.05632	4.59986e-05	0.000199461	1.48645
AYT36_RS06690	AYT36_RS06690	BB1326	-1.54674	6.53657	-11.2926	5.78492e-08	6.72649e-07	8.56691
moaB	AYT36_RS06695	BB1327	-0.124253	4.60959	-0.466055	0.649116	0.726483	-7.23674
AYT36_RS06700	AYT36_RS06700	BB1328	-0.780607	4.37147	-3.37583	0.00515917	0.0127123	-2.85922
AYT36_RS06705	AYT36_RS06705	BB1329	-1.3249	3.36468	-3.60267	0.00336031	0.00876717	-2.09844
moaC	AYT36_RS06710	BB1330	-0.506728	6.4468	-3.28373	0.00614391	0.0147937	-3.5758
AYT36_RS06715	AYT36_RS06715	BB1331	0.481708	6.87105	4.18951	0.00112769	0.00333075	-2.00051
AYT36_RS06720	AYT36_RS06720	BB1332	-0.0216885	4.54392	-0.11663	0.908989	0.932465	-7.3381
AYT36_RS06725	AYT36_RS06725	BB1333	-0.124858	4.14995	-0.500612	0.625259	0.707639	-7.08411
AYT36_RS06730	AYT36_RS06730	BB1334	0.305044	7.50149	3.15174	0.00789437	0.0183328	-4.05579
AYT36_RS06735	AYT36_RS06735	BB1335	-0.346985	6.22817	-2.37912	0.0338831	0.0636269	-5.22197
AYT36_RS06740	AYT36_RS06740	BB1336	-0.512218	4.92081	-2.72031	0.0178925	0.0368768	-4.27156
bioB	AYT36_RS06745	BB1337	-1.04849	3.34836	-3.15299	0.00787573	0.0182981	-2.96201
AYT36_RS06750	AYT36_RS06750	BB1338	5.52571	3.4534	17.5246	3.10037e-10	1.01798e-08	13.7507
AYT36_RS06755	AYT36_RS06755	BB1339	3.38187	1.31073	7.18278	8.40213e-06	4.7605e-05	3.99126
AYT36_RS06760	AYT36_RS06760	BB1340	2.23099	6.88471	21.0444	3.30477e-11	1.76432e-09	16.1715
AYT36_RS06765	AYT36_RS06765	BB_RS06655	2.26041	4.03765	8.34881	1.71318e-06	1.21513e-05	5.27675
AYT36_RS06770	AYT36_RS06770	BB_RS06660	3.30925	6.29925	16.9836	4.53717e-10	1.32512e-08	13.5054
AYT36_RS06775	AYT36_RS06775	BB_RS06665	2.50067	8.83347	18.3201	1.80569e-10	6.59209e-09	14.3097
AYT36_RS06780	AYT36_RS06780	BB1341	0.261725	4.03173	1.22681	0.242287	0.333875	-6.46049
acnA	AYT36_RS06785	BB1342	0.538081	8.84108	5.82874	6.62285e-05	0.000278193	0.749862
AYT36_RS06790	AYT36_RS06790	BB1343	0.130125	2.76372	0.339781	0.739609	0.79986	-6.75862
AYT36_RS06795	AYT36_RS06795	BB1344	0.202135	1.91526	0.434487	0.67127	0.744273	-6.50303
AYT36_RS06800	AYT36_RS06800	BB1345	1.14572	1.93621	2.61005	0.0220214	0.0439855	-3.78275
AYT36_RS06805	AYT36_RS06805	BB1346	0.413043	2.42792	1.13007	0.279462	0.373539	-6.10464
AYT36_RS06810	AYT36_RS06810	BB1347	-2.34578	2.65942	-3.33806	0.00554208	0.0135083	-2.36445
AYT36_RS06815	AYT36_RS06815	BB1348	-0.36476	1.82531	-0.804361	0.436077	0.533544	-6.20281
AYT36_RS06820	AYT36_RS06820	BB1349	-1.39031	3.68014	-4.50012	0.000641662	0.00200873	-0.497888
AYT36_RS06825	AYT36_RS06825	BB1350	-0.291304	4.19918	-1.23795	0.238268	0.329524	-6.43932
AYT36_RS06830	AYT36_RS06830	BB1351	2.01854	5.45546	13.5831	6.63679e-09	1.14814e-07	10.817
AYT36_RS06835	AYT36_RS06835	BB_RS06725	2.00983	4.79329	5.16895	0.0001985	0.00071781	0.160943
AYT36_RS06840	AYT36_RS06840	BB_RS06730	3.30586	8.00108	13.739	5.79567e-09	1.05405e-07	10.6753
AYT36_RS06845	AYT36_RS06845	BB_RS06735	0.918379	13.8674	6.52875	2.20832e-05	0.000107388	1.81608
AYT36_RS06850	AYT36_RS06850	BB1352	-0.960415	5.69197	-5.73389	7.72593e-05	0.000316757	1.1313
AYT36_RS06855	AYT36_RS06855	BB1353	-1.92362	6.4027	-13.8126	5.43879e-09	9.99914e-08	11.076
AYT36_RS06860	AYT36_RS06860	BB1354	0.900778	7.13622	6.69527	1.71744e-05	8.66576e-05	2.3087
AYT36_RS06865	AYT36_RS06865	BB1355	-0.838709	3.57219	-2.43576	0.0305034	0.0580044	-4.35313
AYT36_RS06870	AYT36_RS06870	BB1356	-1.03154	5.18968	-5.07792	0.000232055	0.000818292	0.114612
AYT36_RS06875	AYT36_RS06875	BB1357	0.925277	6.68519	7.84097	3.35681e-06	2.14223e-05	4.09414
AYT36_RS06880	AYT36_RS06880	BB1358	-0.48715	6.66656	-3.36208	0.00529538	0.0130092	-3.47102
secF	AYT36_RS06885	BB1359	-0.899156	6.92715	-7.13265	9.03015e-06	5.06607e-05	3.1297
secD	AYT36_RS06890	BB1360	-0.0362423	8.16132	-0.374119	0.714525	0.779696	-7.98935
AYT36_RS06895	AYT36_RS06895	BB1361	2.19938	8.93454	9.96758	2.41011e-07	2.33259e-06	6.68327
AYT36_RS06900	AYT36_RS06900	BB1362	-0.705485	5.55858	-3.4735	0.0042881	0.0108514	-2.99613
AYT36_RS06905	AYT36_RS06905	BB1363	0.213652	6.24309	1.42548	0.178276	0.260642	-6.77411
dacB	AYT36_RS06910	BB1364	-1.01959	5.60518	-6.5684	2.0793e-05	0.000101664	2.52755
AYT36_RS06915	AYT36_RS06915	BB1365	1.14508	6.71361	10.9555	8.20509e-08	9.1137e-07	8.00653
AYT36_RS06920	AYT36_RS06920	BB1366	-0.0125732	11.5228	-0.164284	0.872109	0.906052	-8.18401
cobA	AYT36_RS06925	BB1367	-0.531231	8.61705	-4.83736	0.000352525	0.00118744	-0.958727
AYT36_RS06930	AYT36_RS06930	BB1368	0.396743	7.01682	3.21825	0.00695737	0.0164571	-3.86781
AYT36_RS06935	AYT36_RS06935	BB1369	0.348095	8.74241	3.11211	0.00851192	0.0196172	-4.24833
AYT36_RS06940	AYT36_RS06940	BB1370	0.0666377	5.61878	0.379601	0.710551	0.776213	-7.55888
AYT36_RS06945	AYT36_RS06945	BB1371	0.288053	4.61778	1.33586	0.205182	0.291649	-6.49886
AYT36_RS06950	AYT36_RS06950	BB1372	1.57452	5.9376	10.8842	8.84455e-08	9.7153e-07	8.03319
AYT36_RS06955	AYT36_RS06955	BB1373	0.0503186	8.62487	0.492681	0.630697	0.711684	-7.97831
AYT36_RS06960	AYT36_RS06960	BB1374	-0.2683	7.17427	-2.23037	0.0445467	0.0806911	-5.66404
AYT36_RS06965	AYT36_RS06965	BB1375	-0.309204	5.7298	-2.11954	0.0544801	0.0957162	-5.56065
AYT36_RS06970	AYT36_RS06970	BB1376	-0.615913	6.45785	-4.95456	0.000287273	0.000991183	-0.430472
AYT36_RS06975	AYT36_RS06975	BB1377	-0.362131	4.07678	-1.18874	0.256426	0.349576	-6.44708
AYT36_RS06980	AYT36_RS06980	BB1378	-0.874905	5.82114	-5.90677	5.84001e-05	0.000247192	1.38717
AYT36_RS06985	AYT36_RS06985	BB1379	0.154377	4.2395	0.718172	0.485732	0.579169	-7.00251
tkt	AYT36_RS06990	BB1380	0.676606	8.20006	7.13718	8.97148e-06	5.04455e-05	2.89566
gap	AYT36_RS06995	BB1381	0.692507	8.09391	6.87337	1.31791e-05	6.97591e-05	2.49783
pgk	AYT36_RS07000	BB1382	-0.4328	6.40305	-3.66804	0.00297135	0.00788918	-2.83912
AYT36_RS07005	AYT36_RS07005	BB1383	-0.584955	4.73475	-2.00359	0.0670611	0.114301	-5.46756
AYT36_RS07010	AYT36_RS07010	BB1384	0.147813	3.74821	0.503743	0.623119	0.70586	-6.98764
AYT36_RS07015	AYT36_RS07015	BB1385	0.00434839	4.63878	0.0198897	0.984442	0.988624	-7.37582
AYT36_RS07020	AYT36_RS07020	BB1386	1.05751	6.01203	8.73023	1.05352e-06	8.06343e-06	5.42779
AYT36_RS07025	AYT36_RS07025	BB1387	0.699136	4.01908	2.99337	0.010666	0.023758	-3.62873
AYT36_RS07030	AYT36_RS07030	BB1388	1.31213	3.27221	5.2662	0.000168206	0.000621848	0.734453
AYT36_RS07035	AYT36_RS07035	BB1389	-0.482517	1.62239	-0.757102	0.462888	0.559454	-6.18073
AYT36_RS07040	AYT36_RS07040	BB1390	1.00582	3.74948	4.43357	0.000723368	0.00223353	-0.864812
AYT36_RS07045	AYT36_RS07045	BB1391	3.51475	6.536	31.9973	1.83049e-13	3.88387e-11	21.4263
AYT36_RS07050	AYT36_RS07050	BB1392	3.13275	4.44837	13.22	9.1493e-09	1.48356e-07	10.6185
AYT36_RS07055	AYT36_RS07055	BB1393	1.52885	4.90486	8.98715	7.65936e-07	6.18353e-06	5.96007
AYT36_RS07060	AYT36_RS07060	BB1394	0.260386	3.87518	1.02398	0.325068	0.420941	-6.63449
AYT36_RS07065	AYT36_RS07065	BB1395	-0.291575	6.90018	-2.36264	0.0349322	0.065227	-5.38647
AYT36_RS07070	AYT36_RS07070	BB1396	0.0134074	4.09235	0.0601615	0.952969	0.964821	-7.21412
AYT36_RS07075	AYT36_RS07075	BB1397	-0.755595	4.81185	-3.4277	0.00467632	0.0116751	-2.88538
AYT36_RS07080	AYT36_RS07080	BB1398	-0.769501	5.29708	-3.54405	0.003753	0.00967479	-2.79075
AYT36_RS07085	AYT36_RS07085	BB1399	0.646275	4.98125	3.77089	0.00244995	0.00666522	-2.4059
AYT36_RS07090	AYT36_RS07090	BB1400	2.23253	5.25498	9.80114	2.91408e-07	2.74023e-06	6.88857
AYT36_RS07095	AYT36_RS07095	BB1401	0.62446	5.11417	3.40386	0.00489225	0.0121466	-3.13631
AYT36_RS07100	AYT36_RS07100	BB1402	0.0197393	4.13748	0.0804137	0.937169	0.95553	-7.22475
AYT36_RS07105	AYT36_RS07105	BB1403	1.80261	0.496322	3.03077	0.00993457	0.0223494	-2.74317
AYT36_RS07110	AYT36_RS07110	BB1404	0.445883	1.56993	0.978021	0.346437	0.44263	-6.04298
AYT36_RS07115	AYT36_RS07115	BB1405	-0.0526474	3.10254	-0.131223	0.897668	0.924864	-6.89092
AYT36_RS07120	AYT36_RS07120	BB1406	0.42676	2.87093	1.1515	0.27087	0.364463	-6.20522
AYT36_RS07125	AYT36_RS07125	BB1407	-0.476447	4.5151	-2.2068	0.0465046	0.0836577	-5.07783
AYT36_RS07130	AYT36_RS07130	BB1408	1.92858	7.15211	14.295	3.61276e-09	7.03426e-08	11.2366
AYT36_RS07135	AYT36_RS07135	BB1409	0.25379	4.78479	1.10292	0.290646	0.385844	-6.81521
AYT36_RS07140	AYT36_RS07140	BB1410	0.205707	7.62409	2.1213	0.0543065	0.0955125	-5.94032
AYT36_RS07145	AYT36_RS07145	BB1411	0.205668	3.14551	0.588794	0.566387	0.654221	-6.75436
AYT36_RS07150	AYT36_RS07150	BB1412	0.315883	2.93537	0.820078	0.427386	0.526806	-6.5341
AYT36_RS07155	AYT36_RS07155	BB1413	1.86341	2.55039	5.50613	0.000112421	0.00043607	1.29261
AYT36_RS07160	AYT36_RS07160	BB1414	-0.0101261	4.95242	-0.0616059	0.951841	0.964821	-7.45786
purE	AYT36_RS07165	BB1415	0.452959	6.83696	3.97979	0.00166	0.00470578	-2.39053
AYT36_RS07170	AYT36_RS07170	BB1416	0.387101	6.59906	2.97569	0.0110301	0.0244158	-4.2586
AYT36_RS07175	AYT36_RS07175	BB1417	-0.411813	5.66788	-2.60999	0.0220238	0.0439855	-4.67403
AYT36_RS07180	AYT36_RS07180	BB1418	-0.428652	5.73207	-2.53267	0.0254594	0.0496879	-4.82688
AYT36_RS07185	AYT36_RS07185	BB1419	0.514048	4.5772	2.58564	0.0230542	0.0457673	-4.52242
AYT36_RS07190	AYT36_RS07190	BB1420	-1.53986	2.90338	-3.46028	0.00439669	0.0110713	-2.24721
AYT36_RS07195	AYT36_RS07195	BB1421	-0.815845	1.78382	-1.6352	0.126685	0.196314	-5.21239
AYT36_RS07200	AYT36_RS07200	BB1422	-1.67393	1.0362	-2.36284	0.0349193	0.065227	-3.87409
glnQ	AYT36_RS07205	BB1423	-0.698745	5.59994	-4.4033	0.000764043	0.00234106	-1.24821
AYT36_RS07210	AYT36_RS07210	BB1424	-1.64466	5.37785	-7.34234	6.69347e-06	3.92362e-05	3.82214
AYT36_RS07215	AYT36_RS07215	BB1425	0.247324	4.96571	1.29983	0.216896	0.304982	-6.63418
AYT36_RS07220	AYT36_RS07220	BB1426	-0.25323	5.13254	-1.33519	0.205395	0.291867	-6.58626
AYT36_RS07225	AYT36_RS07225	BB1427	-0.134478	5.2431	-0.887183	0.391571	0.491071	-7.11337
AYT36_RS07230	AYT36_RS07230	BB1428	0.38442	4.92463	2.14609	0.0519265	0.0919782	-5.37611
xerD	AYT36_RS07235	BB1429	0.215805	4.30629	1.08631	0.297651	0.393356	-6.69421
AYT36_RS07240	AYT36_RS07240	BB1430	-1.89563	3.62746	-5.4664	0.00012011	0.000460856	1.25033
AYT36_RS07245	AYT36_RS07245	BB1431	0.558118	4.11794	2.72264	0.0178138	0.0367911	-4.14752
AYT36_RS07250	AYT36_RS07250	BB1432	-0.490232	5.06763	-2.08205	0.0582845	0.101467	-5.44087
AYT36_RS07255	AYT36_RS07255	BB_RS07140	0.0719588	6.1355	0.587148	0.567458	0.655064	-7.57161
AYT36_RS07260	AYT36_RS07260	BB_RS07145	0.778454	5.2516	5.12758	0.000213072	0.00076108	0.0328881
AYT36_RS07265	AYT36_RS07265	BB1435	-0.992811	5.9417	-5.83899	6.51403e-05	0.000273854	1.25715
AYT36_RS07270	AYT36_RS07270	BB1436	-1.54049	6.15058	-7.82215	3.4435e-06	2.19192e-05	4.34625
AYT36_RS07275	AYT36_RS07275	BB1437	-2.0635	5.36722	-10.362	1.55199e-07	1.59868e-06	7.76653
ffs	AYT36_RS07285		1.33826	7.02606	7.85417	3.29736e-06	2.11244e-05	4.04817
AYT36_RS07290	AYT36_RS07290	BB1438	-0.208931	7.93361	-2.20765	0.0464327	0.0835587	-5.81196
AYT36_RS07295	AYT36_RS07295	BB1439	0.172682	4.00764	0.645395	0.530229	0.620619	-6.98592
AYT36_RS07300	AYT36_RS07300	BB1440	-1.39699	4.8913	-6.60472	1.96811e-05	9.71337e-05	2.78478
AYT36_RS07305	AYT36_RS07305	BB1441	-0.95111	5.39399	-5.02068	0.000256153	0.000890649	-0.045263
AYT36_RS07310	AYT36_RS07310	BB1442	-1.23946	5.6543	-6.33667	2.96504e-05	0.000137712	2.16702
AYT36_RS07315	AYT36_RS07315	BB1443	-0.699739	4.09502	-2.86976	0.0134858	0.0290361	-3.73709
AYT36_RS07320	AYT36_RS07320	BB1444	-1.975	3.52682	-4.65643	0.000485243	0.00158169	-0.135142
tal	AYT36_RS07325	BB1445	-0.386217	5.43035	-2.22004	0.0453954	0.0819457	-5.30903
AYT36_RS07330	AYT36_RS07330	BB1446	1.54153	8.6037	18.2708	1.8659e-10	6.76219e-09	14.2819
carB	AYT36_RS07335	BB1447	-0.512913	8.69772	-5.24333	0.000174865	0.000642639	-0.235079
AYT36_RS07340	AYT36_RS07340	BB1448	-0.440213	4.28236	-1.60757	0.132642	0.203775	-5.96346
AYT36_RS07345	AYT36_RS07345	BB1449	-0.365175	5.30678	-2.13052	0.0534096	0.0942355	-5.43341
AYT36_RS07350	AYT36_RS07350	BB1450	0.362801	1.49776	0.752036	0.465822	0.561439	-6.21321
AYT36_RS07355	AYT36_RS07355	BB1451	0.0822682	1.33705	0.143752	0.887966	0.917975	-6.43938
AYT36_RS07360	AYT36_RS07360	BB1452	-0.417879	1.76277	-0.737032	0.47458	0.569427	-6.23675
AYT36_RS07365	AYT36_RS07365	BB1453	-0.511508	5.15499	-2.45774	0.0292808	0.0560012	-4.81006
AYT36_RS07370	AYT36_RS07370	BB_RS07245	-0.162329	-0.229403	-0.232951	0.819534	0.865926	-6.11641
AYT36_RS07375	AYT36_RS07375	BB1455	-1.83903	6.56425	-13.2303	9.06578e-09	1.48064e-07	10.5194
AYT36_RS07380	AYT36_RS07380	BB1456	-0.212557	4.87965	-1.16906	0.263985	0.357427	-6.72284
AYT36_RS07385	AYT36_RS07385	BB1457	0.896413	10.0232	6.79006	1.4909e-05	7.70272e-05	2.28119
AYT36_RS07390	AYT36_RS07390	BB1458	0.48873	8.35953	5.10599	0.000221117	0.000783616	-0.481062
AYT36_RS07395	AYT36_RS07395	BB1459	1.83895	7.97129	17.6956	2.75496e-10	9.23533e-09	13.8937
AYT36_RS07400	AYT36_RS07400	BB1460	0.470219	9.88946	5.72243	7.87174e-05	0.000321179	0.535347
folP	AYT36_RS07405	BB1461	-1.58571	6.59559	-12.2096	2.33225e-08	3.16144e-07	9.51182
AYT36_RS07410	AYT36_RS07410	BB1462	-1.73716	7.03435	-14.3797	3.36672e-09	6.65966e-08	11.4823
AYT36_RS07415	AYT36_RS07415	BB1463	-0.611374	6.23431	-4.79217	0.00038166	0.00127519	-0.680244
ppx	AYT36_RS07420	BB1464	-0.308831	6.6181	-2.7431	0.0171387	0.0355743	-4.64399
ppk1	AYT36_RS07425	BB1465	-0.358995	6.72526	-3.02974	0.00995397	0.0223829	-4.12448
pstS	AYT36_RS07430	BB1466	0.223739	4.50414	1.10778	0.288621	0.383668	-6.72749
pstC	AYT36_RS07435	BB1467	1.14141	4.69333	5.66548	8.64061e-05	0.000348786	1.08192
pstA	AYT36_RS07440	BB1468	-0.428481	4.03694	-1.7584	0.10288	0.164828	-5.66313
AYT36_RS07445	AYT36_RS07445	BB1469	-0.827415	4.68848	-3.23429	0.00674862	0.0160397	-3.21107
AYT36_RS07450	AYT36_RS07450	BB_RS07325	1.23564	4.01411	4.50385	0.000637369	0.00199781	-0.817652
AYT36_RS07455	AYT36_RS07455	BB1470	0.908555	6.38409	7.36081	6.52096e-06	3.83155e-05	3.44388
AYT36_RS07460	AYT36_RS07460	BB1471	0.584433	2.53109	1.51768	0.153734	0.230184	-5.66577
AYT36_RS07465	AYT36_RS07465	BB1472	2.02031	0.204171	3.20713	0.00710582	0.0167682	-2.38688
AYT36_RS07470	AYT36_RS07470	BB1473	0.693592	3.08524	2.22126	0.0452939	0.0818356	-4.74209
AYT36_RS07475	AYT36_RS07475	BB1474	0.0828987	5.69265	0.588896	0.566321	0.654221	-7.4704
AYT36_RS07480	AYT36_RS07480	BB1475	2.58659	4.84807	13.1828	9.4598e-09	1.50488e-07	10.5321
AYT36_RS07485	AYT36_RS07485	BB1476	0.332653	5.36482	1.88603	0.082509	0.136235	-5.90961
AYT36_RS07490	AYT36_RS07490	BB1477	0.0242534	6.11691	0.157618	0.877251	0.909491	-7.73302
AYT36_RS07495	AYT36_RS07495	BB1478	1.03679	7.07908	8.30379	1.8163e-06	1.27733e-05	4.68373
AYT36_RS07500	AYT36_RS07500	BB1479	1.29238	4.56175	7.08079	9.73271e-06	5.39132e-05	3.38245
AYT36_RS07505	AYT36_RS07505	BB1480	1.67585	3.19154	6.29978	3.13947e-05	0.000144195	2.45992
AYT36_RS07510	AYT36_RS07510	BB1481	0.67228	3.71956	2.97108	0.0111273	0.024587	-3.58163
AYT36_RS07515	AYT36_RS07515	BB1482	0.836648	1.96646	1.50617	0.156634	0.23368	-5.55094
AYT36_RS07520	AYT36_RS07520	BB1483	0.838038	2.96917	2.70849	0.0182958	0.03763	-3.85607
AYT36_RS07525	AYT36_RS07525	BB1484	0.199815	2.12671	0.468326	0.647535	0.725246	-6.54017
AYT36_RS07530	AYT36_RS07530	BB1485	0.528757	0.498426	0.74366	0.470699	0.565864	-5.98693
AYT36_RS07535	AYT36_RS07535	BB1486	-1.72573	0.5498	-2.74766	0.0169918	0.0353433	-3.18574
AYT36_RS07540	AYT36_RS07540	BB1487	-1.64464	1.04033	-2.5348	0.0253581	0.0495096	-3.58216
AYT36_RS07545	AYT36_RS07545	BB1488	-1.11723	1.74452	-1.72916	0.10814	0.17199	-5.04325
AYT36_RS07555	AYT36_RS07555	BB1490	2.51691	2.30408	7.65155	4.3475e-06	2.68141e-05	4.60338
AYT36_RS07560	AYT36_RS07560	BB1491	1.15481	3.71898	5.19313	0.00019047	0.000693315	0.502797
AYT36_RS07565	AYT36_RS07565	BB1492	3.20339	2.78135	10.1114	2.0496e-07	2.03119e-06	7.61055
AYT36_RS07570	AYT36_RS07570	BB1493	3.13298	4.91462	14.7389	2.50646e-09	5.29555e-08	11.8946
AYT36_RS07575	AYT36_RS07575	BB1494	-0.805673	2.44646	-2.11733	0.0546975	0.0960342	-4.62145
AYT36_RS07580	AYT36_RS07580	BB1495	0.134685	2.34663	0.344024	0.736492	0.79701	-6.6478
AYT36_RS07585	AYT36_RS07585	BB1496	-0.53499	1.30358	-0.808079	0.434011	0.532328	-6.06479
AYT36_RS07590	AYT36_RS07590	BB1497	1.47287	2.73573	4.64015	0.000499503	0.00161997	-0.247319
AYT36_RS07595	AYT36_RS07595	BB1498	1.35593	0.993063	2.51738	0.026198	0.0508494	-3.73518
AYT36_RS07600	AYT36_RS07600	BB1499	-0.658425	1.19338	-0.964951	0.352693	0.449236	-5.89634
AYT36_RS07605	AYT36_RS07605	BB1500	0.208146	1.40215	0.429661	0.674685	0.74656	-6.37652
AYT36_RS07610	AYT36_RS07610	BB1501	2.70417	3.81534	13.5453	6.85991e-09	1.17853e-07	10.958
AYT36_RS07615	AYT36_RS07615	BB1502	1.41631	2.29827	3.05241	0.00953435	0.0216049	-3.07682
AYT36_RS07620	AYT36_RS07620	BB1503	0.792508	1.64648	1.92441	0.0771404	0.128913	-4.85403
AYT36_RS07625	AYT36_RS07625	BB1504	0.808027	1.62345	1.7669	0.101396	0.162659	-5.08905
AYT36_RS07630	AYT36_RS07630	BB1505	0.107188	0.169762	0.163713	0.872549	0.90613	-6.16739
AYT36_RS07635	AYT36_RS07635	BB1506	0.917645	0.820911	1.69673	0.11425	0.180023	-5.00524
AYT36_RS07640	AYT36_RS07640	BB1507	0.182259	0.762664	0.254688	0.803067	0.8527	-6.28229
AYT36_RS07645	AYT36_RS07645	BB1508	0.603539	2.32002	1.27464	0.225403	0.314449	-5.92352
AYT36_RS07650	AYT36_RS07650	BB1509	0.284708	4.02208	1.08482	0.298285	0.393879	-6.6178
AYT36_RS07655	AYT36_RS07655	BB1510	1.59157	5.97529	11.7285	3.72822e-08	4.65091e-07	8.93617
AYT36_RS07660	AYT36_RS07660	BB1511	1.34046	2.90708	4.24341	0.00102176	0.00304687	-1.00909
AYT36_RS07665	AYT36_RS07665	BB1512	1.15074	4.37794	4.22091	0.00106468	0.00316156	-1.43455
AYT36_RS07670	AYT36_RS07670	BB1513	-0.126198	3.27527	-0.416752	0.68386	0.754525	-6.84835
AYT36_RS07675	AYT36_RS07675	BB1514	0.0294857	2.60866	0.0803712	0.937202	0.95553	-6.76751
AYT36_RS07680	AYT36_RS07680	BB1515	-0.272848	0.873604	-0.539305	0.59906	0.683441	-6.16779
AYT36_RS07685	AYT36_RS07685	BB1516	-0.307584	3.76035	-1.00329	0.334566	0.43023	-6.55286
AYT36_RS07690	AYT36_RS07690	BB1517	0.389114	1.04806	0.699574	0.496884	0.589775	-6.14021
AYT36_RS07695	AYT36_RS07695	BB1518	-2.48881	4.29675	-4.55065	0.000586045	0.00185332	-0.433244
AYT36_RS07700	AYT36_RS07700	BB1519	0.477448	3.76781	1.97814	0.0701602	0.118889	-5.33552
AYT36_RS07705	AYT36_RS07705	BB1520	0.770395	2.70395	2.27039	0.0414003	0.0757658	-4.55313
AYT36_RS07710	AYT36_RS07710	BB1521	-0.104806	3.16159	-0.368177	0.718842	0.783202	-6.83618
AYT36_RS07715	AYT36_RS07715	BB1522	0.182786	1.51637	0.326093	0.749697	0.807954	-6.44377
AYT36_RS07720	AYT36_RS07720	BB1523	0.310377	1.64457	0.699676	0.496822	0.589775	-6.28625
AYT36_RS07725	AYT36_RS07725	BB1524	-0.252427	1.88252	-0.602014	0.557824	0.646196	-6.37125
AYT36_RS07730	AYT36_RS07730	BB1525	-1.18582	1.05133	-1.68136	0.11725	0.183643	-4.97247
AYT36_RS07740	AYT36_RS07740	BB1527	-0.320213	3.67826	-1.1441	0.273817	0.367532	-6.37823
AYT36_RS07745	AYT36_RS07745	BB1528	-0.932025	3.07774	-2.37169	0.0343519	0.0643612	-4.32713
AYT36_RS07750	AYT36_RS07750	BB1529	0.930067	2.50191	2.64865	0.0204796	0.041418	-3.84459
AYT36_RS07755	AYT36_RS07755	BB1530	1.06603	0.699721	1.21657	0.246027	0.338184	-5.60833
AYT36_RS07760	AYT36_RS07760	BB1531	1.44437	2.4592	4.28681	0.000943973	0.00284222	-0.821323
AYT36_RS07765	AYT36_RS07765	BB1532	1.92714	0.407903	2.8541	0.013892	0.0297685	-3.04527
AYT36_RS07770	AYT36_RS07770	BB1533	2.7504	0.129594	3.93434	0.00180613	0.00506636	-1.08921
AYT36_RS07775	AYT36_RS07775	BB1534	2.19628	0.516582	3.75018	0.00254687	0.00688736	-1.4567
AYT36_RS07780	AYT36_RS07780	BB1535	1.24155	0.0908286	1.71735	0.11033	0.174677	-4.83724
AYT36_RS07785	AYT36_RS07785	BB1536	-0.265783	3.32401	-0.805864	0.435241	0.53313	-6.60016
AYT36_RS07790	AYT36_RS07790	BB1537	-0.626697	2.94687	-1.85554	0.0870131	0.142722	-5.17673
AYT36_RS07795	AYT36_RS07795	BB1538	0.0218698	5.14351	0.122059	0.904774	0.929678	-7.50426
AYT36_RS07800	AYT36_RS07800	BB1539	-0.787535	5.21058	-4.71057	0.000440807	0.00144653	-0.577581
AYT36_RS07805	AYT36_RS07805	BB1540	1.25802	2.07214	3.51483	0.00396595	0.0101604	-2.15513
AYT36_RS07810	AYT36_RS07810	BB1541	-0.185363	2.80697	-0.474593	0.643182	0.721184	-6.68321
AYT36_RS07820	AYT36_RS07820	BB1543	-0.583307	1.92825	-1.36797	0.19518	0.279916	-5.62335
AYT36_RS07825	AYT36_RS07825	BB1544	-0.777141	3.56426	-2.62707	0.021328	0.042768	-4.01322
AYT36_RS07830	AYT36_RS07830	BB1545	-1.64274	3.38059	-4.44433	0.000709459	0.00219468	-0.515779
AYT36_RS07835	AYT36_RS07835	BB1546	-0.998722	2.0548	-2.27952	0.0407125	0.0746997	-4.24758
AYT36_RS07840	AYT36_RS07840	BB1547	0.885971	0.411828	1.15706	0.268676	0.3621	-5.60425
AYT36_RS07845	AYT36_RS07845	BB1548	-1.45562	2.39239	-3.253	0.00651304	0.0155318	-2.53895
AYT36_RS07850	AYT36_RS07850	BB1549	0.744652	2.34939	2.09588	0.0568528	0.0992175	-4.7528
AYT36_RS07855	AYT36_RS07855	BB1550	0.0676006	-0.368631	0.0806786	0.936963	0.95553	-6.12289
AYT36_RS07860	AYT36_RS07860	BB1551	-0.188541	3.50522	-0.592091	0.564245	0.652569	-6.8163
AYT36_RS07865	AYT36_RS07865	BB1552	-0.383631	2.85542	-0.730952	0.478158	0.572723	-6.51575
AYT36_RS07870	AYT36_RS07870	BB1553	1.81953	2.23727	4.12886	0.00126051	0.00365669	-1.07134
AYT36_RS07875	AYT36_RS07875	BB1554	1.57458	6.29224	14.6801	2.62915e-09	5.5079e-08	11.677
AYT36_RS07880	AYT36_RS07880	BB1555	1.035	6.49744	9.6163	3.6089e-07	3.26974e-06	6.4768
AYT36_RS07885	AYT36_RS07885	BB1556	4.10252	6.93802	42.8084	4.79313e-15	2.37979e-12	24.9131
AYT36_RS07890	AYT36_RS07890	BB1557	0.0165366	4.2888	0.0786631	0.938534	0.956052	-7.27063
AYT36_RS07895	AYT36_RS07895	BB1558	0.0404284	3.94412	0.17441	0.864309	0.901235	-7.1574
AYT36_RS07900	AYT36_RS07900	BB1559	-0.27743	3.98314	-1.07957	0.300532	0.396213	-6.54956
AYT36_RS07905	AYT36_RS07905	BB1560	0.275334	5.42282	1.77028	0.10081	0.162034	-6.09893
AYT36_RS07910	AYT36_RS07910	BB1561	0.376287	4.54444	1.95129	0.0735726	0.123784	-5.59448
AYT36_RS07915	AYT36_RS07915	BB1562	0.65727	6.65423	5.61397	9.40426e-05	0.000374136	0.604791
AYT36_RS07920	AYT36_RS07920	BB1563	0.345631	4.66403	1.43696	0.17505	0.256606	-6.3859
AYT36_RS07925	AYT36_RS07925	BB_RS07795	1.79143	5.7822	12.0082	2.83272e-08	3.74055e-07	9.25127
AYT36_RS07930	AYT36_RS07930	BB1564	0.232906	2.76653	0.729728	0.47888	0.573339	-6.55038
AYT36_RS07935	AYT36_RS07935	BB1565	-0.0709312	2.1822	-0.182747	0.857899	0.89673	-6.631
AYT36_RS07945	AYT36_RS07945	BB1567	-1.94924	0.659099	-3.26048	0.00642122	0.0153645	-2.28392
AYT36_RS07950	AYT36_RS07950	BB1568	-0.122481	0.272541	-0.178775	0.860952	0.899164	-6.17678
AYT36_RS07955	AYT36_RS07955	BB1569	-1.19176	3.4124	-3.52952	0.0038574	0.00991817	-2.2591
AYT36_RS07960	AYT36_RS07960	BB1570	-0.93989	1.94641	-2.28772	0.0401042	0.0737472	-4.21567
AYT36_RS07965	AYT36_RS07965	BB1571	1.63982	3.08678	6.24988	3.39287e-05	0.000153982	2.40482
accC	AYT36_RS07970	BB1572	-1.64891	8.81373	-17.8151	2.53824e-10	8.65301e-09	14.0013
AYT36_RS07975	AYT36_RS07975	BB1573	-0.883734	2.76325	-2.37346	0.0342398	0.0641987	-4.25354
AYT36_RS07980	AYT36_RS07980	BB1574	-0.423864	-0.630234	-0.680294	0.508604	0.599815	-5.89299
AYT36_RS07985	AYT36_RS07985	BB1575	-0.633397	1.99226	-1.37141	0.194134	0.278577	-5.62963
AYT36_RS07990	AYT36_RS07990	BB1576	-0.0962219	2.89164	-0.301055	0.768274	0.823862	-6.78618
AYT36_RS07995	AYT36_RS07995	BB1577	-1.89094	1.94284	-2.94936	0.0115958	0.025486	-2.97829
AYT36_RS08000	AYT36_RS08000	BB1578	0.654247	1.05546	1.31259	0.212687	0.299913	-5.56098
AYT36_RS08005	AYT36_RS08005	BB1579	-1.45616	0.953406	-2.26857	0.0415386	0.0759349	-4.02733
AYT36_RS08010	AYT36_RS08010	BB1580	-1.72257	1.58064	-2.50687	0.0267172	0.0517763	-3.71664
AYT36_RS08015	AYT36_RS08015	BB1581	-1.02327	0.446237	-1.49687	0.159009	0.236655	-5.14023
AYT36_RS08020	AYT36_RS08020	BB1582	1.09505	0.679578	2.09959	0.0564747	0.0986966	-4.36621
AYT36_RS08030	AYT36_RS08030	BB1584	-1.84944	4.4999	-7.7808	3.64253e-06	2.29507e-05	4.65594
AYT36_RS08035	AYT36_RS08035	BB1585	-1.00532	4.63057	-3.43883	0.00457886	0.011476	-2.7878
AYT36_RS08040	AYT36_RS08040	BB1586	0.0821905	-0.122976	0.104909	0.918097	0.939672	-6.1366
AYT36_RS08045	AYT36_RS08045	BB1587	-0.388686	1.67114	-0.612393	0.551151	0.640809	-6.30247
AYT36_RS08050	AYT36_RS08050	BB1588	0.544339	1.5036	1.05737	0.310161	0.405998	-5.95027
AYT36_RS08055	AYT36_RS08055	BB1589	-0.0656161	2.08685	-0.121347	0.905327	0.929861	-6.61628
AYT36_RS08060	AYT36_RS08060	BB1590	-0.744324	-0.465483	-0.995874	0.33802	0.43392	-5.65653
AYT36_RS08065	AYT36_RS08065	BB1591	-0.922678	1.05948	-1.12434	0.281796	0.376107	-5.69316
AYT36_RS08070	AYT36_RS08070	BB1592	-0.127581	1.58737	-0.244296	0.810927	0.858476	-6.46342
AYT36_RS08075	AYT36_RS08075	BB1593	-0.489008	0.702158	-0.787226	0.44568	0.542752	-5.95259
AYT36_RS08080	AYT36_RS08080	BB1594	-1.10702	0.481924	-1.61461	0.131102	0.201898	-4.98522
AYT36_RS08085	AYT36_RS08085	BB1595	0.470934	0.635821	0.688562	0.503558	0.595987	-6.05558
AYT36_RS08090	AYT36_RS08090	BB1596	0.748768	1.3745	1.35404	0.199471	0.285163	-5.59253
AYT36_RS08095	AYT36_RS08095	BB1597	-0.271413	1.53489	-0.468463	0.64744	0.725246	-6.35771
AYT36_RS08105	AYT36_RS08105	BB1599	1.95762	4.51719	7.68002	4.18059e-06	2.60108e-05	4.25313
AYT36_RS08110	AYT36_RS08110	BB1600	1.27845	3.58843	4.59731	0.000539137	0.00172032	-0.538821
AYT36_RS08115	AYT36_RS08115	BB1601	-0.254581	4.63769	-1.39379	0.187434	0.271261	-6.377
AYT36_RS08120	AYT36_RS08120	BB1602	-0.0632061	1.91651	-0.117641	0.908204	0.931852	-6.57673
AYT36_RS08125	AYT36_RS08125	BB1603	0.530813	2.65943	1.67011	0.119492	0.186449	-5.48197
AYT36_RS08130	AYT36_RS08130	BB1604	-0.430082	4.75033	-2.00389	0.0670253	0.114279	-5.48815
AYT36_RS08135	AYT36_RS08135	BB1605	-0.711589	3.55402	-2.32923	0.0371544	0.0688071	-4.54748
AYT36_RS08140	AYT36_RS08140	BB1606	-0.803249	1.95894	-1.76452	0.10181	0.163217	-5.06565
AYT36_RS08145	AYT36_RS08145	BB1607	-1.18759	5.91368	-7.60567	4.63156e-06	2.83897e-05	4.05065
AYT36_RS08150	AYT36_RS08150	BB1608	-0.0255149	7.72535	-0.241955	0.812702	0.859988	-7.98483
AYT36_RS08155	AYT36_RS08155	BB1609	-2.12787	5.48293	-8.93529	8.16392e-07	6.50624e-06	6.03506
AYT36_RS08160	AYT36_RS08160	BB1610	-0.860928	5.313	-4.34222	0.000853471	0.00259015	-1.27659
AYT36_RS08165	AYT36_RS08165	BB1611	-1.23917	7.63718	-9.46855	4.2916e-07	3.77798e-06	6.25744
AYT36_RS08170	AYT36_RS08170	BB1612	0.784843	7.62605	6.1779	3.79715e-05	0.00016954	1.42318
AYT36_RS08175	AYT36_RS08175	BB1613	-1.38608	1.43421	-2.83659	0.0143606	0.0305709	-3.1309
AYT36_RS08180	AYT36_RS08180	BB1614	-0.567286	2.21079	-1.23515	0.239272	0.330271	-5.85151
sycN	AYT36_RS08185	BB1615	0.168275	4.26191	0.757427	0.4627	0.559363	-6.98105
AYT36_RS08190	AYT36_RS08190	BB1616	-0.423278	5.91586	-2.70723	0.0183394	0.0376884	-4.5521
AYT36_RS08195	AYT36_RS08195	BB1617	0.648337	8.09089	5.23243	0.000178138	0.000652253	-0.237085
AYT36_RS08200	AYT36_RS08200	BB1618	-0.203356	4.63016	-1.02563	0.324318	0.420428	-6.80801
AYT36_RS08205	AYT36_RS08205	BB1619	-1.0098	5.72418	-5.42335	0.00012907	0.000492739	0.595004
AYT36_RS08210	AYT36_RS08210	BB1620	-1.25624	7.21701	-8.53049	1.35633e-06	9.93737e-06	5.10718
AYT36_RS08215	AYT36_RS08215	BB1621	-1.201	7.0421	-10.0214	2.26786e-07	2.21652e-06	7.02084
AYT36_RS08220	AYT36_RS08220	BB1622	-0.947188	5.46559	-5.92592	5.66325e-05	0.000240737	1.50622
AYT36_RS08225	AYT36_RS08225	BB1623	-2.62212	5.92719	-14.3338	3.49783e-09	6.86432e-08	11.61
AYT36_RS08230	AYT36_RS08230	BB1624	-2.01418	4.40169	-6.35817	2.8681e-05	0.00013371	2.57332
AYT36_RS08235	AYT36_RS08235	BB1625	-2.3449	5.47168	-11.8079	3.44651e-08	4.37644e-07	9.31341
AYT36_RS08240	AYT36_RS08240	BB1626	-2.05872	3.93519	-5.17132	0.000197698	0.000715953	0.704181
AYT36_RS08245	AYT36_RS08245	BB1627	-2.48396	3.16213	-6.50589	2.28654e-05	0.00011065	3.0023
AYT36_RS08250	AYT36_RS08250	BB1628	-1.93457	5.19699	-9.13384	6.40434e-07	5.26449e-06	6.32274
AYT36_RS08255	AYT36_RS08255	BB1629	-0.497173	7.38056	-4.6674	0.000475879	0.00155443	-1.12558
AYT36_RS08260	AYT36_RS08260	BB1630	-2.81441	6.08126	-11.6874	3.88355e-08	4.79648e-07	9.14386
AYT36_RS08265	AYT36_RS08265	BB1631	-3.04367	6.43578	-15.0709	1.91889e-09	4.29157e-08	12.1966
AYT36_RS08270	AYT36_RS08270	BB1632	-2.14446	4.44789	-6.92992	1.21269e-05	6.50922e-05	3.45875
AYT36_RS08275	AYT36_RS08275	BB1633	-1.26809	2.43611	-3.19006	0.00734007	0.0172147	-2.67605
AYT36_RS08280	AYT36_RS08280	BB1634	-2.99382	4.77605	-9.69477	3.29442e-07	3.0403e-06	7.12816
AYT36_RS08285	AYT36_RS08285	BB1635	-2.83898	5.30602	-11.1084	6.99436e-08	7.94668e-07	8.63635
AYT36_RS08290	AYT36_RS08290	BB1636	-2.8028	3.04146	-6.5892	2.01484e-05	9.91447e-05	3.14226
AYT36_RS08295	AYT36_RS08295	BB1637	-1.8956	6.51211	-11.9674	2.94755e-08	3.86137e-07	9.30231
AYT36_RS08300	AYT36_RS08300	BB1638	2.40147	8.56047	16.9093	4.78488e-10	1.38929e-08	13.2909
AYT36_RS08305	AYT36_RS08305	BB1639	0.677466	8.73232	4.60803	0.000528927	0.00169537	-1.41614
AYT36_RS08310	AYT36_RS08310	BB1640	-1.23201	7.37757	-8.83352	9.26016e-07	7.20638e-06	5.482
AYT36_RS08315	AYT36_RS08315	BB1641	-0.84419	5.52484	-4.662	0.000480462	0.00156837	-0.738215
AYT36_RS08320	AYT36_RS08320	BB1642	-2.02825	6.97902	-13.2723	8.73213e-09	1.4356e-07	10.5134
AYT36_RS08325	AYT36_RS08325	BB1643	-0.461328	7.37538	-4.18795	0.0011309	0.00333463	-2.02153
alr	AYT36_RS08330	BB1644	-0.832478	8.13846	-8.32381	1.76963e-06	1.24627e-05	4.67095
AYT36_RS08335	AYT36_RS08335	BB1645	0.794956	5.01416	4.79609	0.000379038	0.00126814	-0.508502
AYT36_RS08340	AYT36_RS08340	BB1646	0.163372	6.03021	1.31552	0.211728	0.298815	-6.86544
AYT36_RS08345	AYT36_RS08345	BB1647	-0.469322	6.53999	-4.02956	0.00151385	0.00433214	-2.17494
AYT36_RS08350	AYT36_RS08350	BB_RS08220	0.436126	7.23243	3.57463	0.00354268	0.00919431	-3.22033
AYT36_RS08355	AYT36_RS08355	BB1648	0.329392	7.53459	2.27422	0.0411104	0.0753741	-5.67321
AYT36_RS08360	AYT36_RS08360	BB1649	0.211177	5.97452	1.67966	0.117588	0.184114	-6.359
AYT36_RS08365	AYT36_RS08365	BB1650	0.295268	8.53671	2.68231	0.0192218	0.0392904	-5.03848
AYT36_RS08370	AYT36_RS08370	BB1651	0.732161	6.21279	4.91631	0.000307056	0.00104851	-0.552253
AYT36_RS08375	AYT36_RS08375	BB1652	1.29817	6.24296	7.57457	4.83529e-06	2.94206e-05	3.76716
AYT36_RS08380	AYT36_RS08380	BB1653	0.295247	5.54399	1.65342	0.122884	0.19102	-6.30482
AYT36_RS08385	AYT36_RS08385	BB1654	-1.06494	6.51847	-6.44983	2.491e-05	0.000118693	2.15243
AYT36_RS08390	AYT36_RS08390	BB1655	0.177825	5.51637	1.26771	0.227788	0.317331	-6.80599
AYT36_RS08395	AYT36_RS08395	BB1656	0.469486	9.19293	4.80742	0.000371562	0.00124481	-1.06627
AYT36_RS08400	AYT36_RS08400	BB1657	-0.825304	8.80418	-8.60227	1.23799e-06	9.2709e-06	4.98689
AYT36_RS08405	AYT36_RS08405	BB1658	1.12286	6.01825	4.21462	0.001077	0.00319433	-1.83276
AYT36_RS08410	AYT36_RS08410		0.195927	3.08123	0.663456	0.518972	0.609638	-6.68492
AYT36_RS08415	AYT36_RS08415	BB1659	-0.804583	4.38017	-3.24752	0.00658113	0.0156791	-3.09974
mutS	AYT36_RS08420	BB1660	0.0478202	5.07041	0.273477	0.78891	0.840905	-7.45704
AYT36_RS08425	AYT36_RS08425	BB1661	1.24084	6.94324	12.2528	2.23765e-08	3.06059e-07	9.3476
AYT36_RS08430	AYT36_RS08430	BB1662	1.38141	1.56766	3.30061	0.00595025	0.0143761	-2.44391
AYT36_RS08435	AYT36_RS08435	BB1663	0.58986	1.99536	1.14722	0.272569	0.366092	-5.98668
AYT36_RS08455	AYT36_RS08455	BB1668	-0.183161	2.95674	-0.48506	0.635943	0.715641	-6.71792
AYT36_RS08460	AYT36_RS08460	BB1669	0.964334	-0.277654	1.25556	0.232021	0.322323	-5.35861
AYT36_RS08465	AYT36_RS08465	BB1670	0.435665	-0.296159	0.563533	0.582945	0.668898	-5.95824
AYT36_RS08475	AYT36_RS08475	BB1672	2.10931	-0.588311	2.25068	0.042923	0.0781492	-3.91714
AYT36_RS08480	AYT36_RS08480	BB1673	2.66985	0.0833139	3.00076	0.0105173	0.0234901	-2.73847
AYT36_RS08485	AYT36_RS08485	BB1674	1.88271	1.38531	3.78421	0.00238966	0.00652621	-1.52557
AYT36_RS08500	AYT36_RS08500	BB1678	1.23705	7.26535	9.89797	2.60851e-07	2.50024e-06	6.71117
AYT36_RS08505	AYT36_RS08505		0.929723	1.34923	1.6749	0.118533	0.185184	-5.15976
AYT36_RS08510	AYT36_RS08510	BB1679	0.645295	1.05905	1.21198	0.247717	0.340225	-5.67958
AYT36_RS08515	AYT36_RS08515	BB1680	0.977238	0.250667	1.68959	0.115637	0.181631	-4.90137
AYT36_RS08520	AYT36_RS08520	BB1681	0.151876	0.15969	0.192822	0.850166	0.889771	-6.16082
AYT36_RS08530	AYT36_RS08530	BB1683	0.357573	0.29259	0.541598	0.597526	0.682153	-6.0671
AYT36_RS08535	AYT36_RS08535	BB1684	0.202377	1.2862	0.423635	0.678961	0.750288	-6.34966
AYT36_RS08545	AYT36_RS08545	BB1686	1.85695	0.0628378	2.40014	0.0325887	0.0615283	-3.77132
AYT36_RS08550	AYT36_RS08550	BB1687	1.26578	2.9953	4.26428	0.000983565	0.00294891	-0.990974
AYT36_RS08555	AYT36_RS08555	BB_RS08425	4.0803	-0.894394	5.36276	0.000142888	0.000535828	1.23849
AYT36_RS08565	AYT36_RS08565	BB1688	2.77771	3.34163	10.771	9.97242e-08	1.07872e-06	8.29631
AYT36_RS08570	AYT36_RS08570	BB1689	3.79197	5.89834	22.242	1.67172e-11	1.0247e-09	16.9348
AYT36_RS08575	AYT36_RS08575	BB1690	0.562385	1.57856	1.25446	0.232406	0.322637	-5.7545
AYT36_RS08580	AYT36_RS08580	BB1691	-0.0599258	0.126005	-0.0760194	0.940595	0.956979	-6.16466
AYT36_RS08585	AYT36_RS08585	BB1692	0.389725	3.69829	1.42036	0.179729	0.262303	-6.12835
AYT36_RS08590	AYT36_RS08590	BB1693	1.29092	4.02249	6.46005	2.45233e-05	0.000117188	2.54354
AYT36_RS08595	AYT36_RS08595	BB1694	-0.0652207	2.72429	-0.176495	0.862706	0.900049	-6.77612
AYT36_RS08600	AYT36_RS08600	BB1695	-1.84691	1.38443	-3.0377	0.00980466	0.0220872	-2.73684
AYT36_RS08605	AYT36_RS08605	BB1696	-0.258759	-0.711138	-0.392054	0.701558	0.769435	-6.03697
AYT36_RS08610	AYT36_RS08610	BB1697	0.927444	-0.771567	1.24462	0.235886	0.326779	-5.3219
AYT36_RS08615	AYT36_RS08615	BB1698	-0.862991	-0.416882	-1.35059	0.200544	0.28645	-5.27773
AYT36_RS08620	AYT36_RS08620	BB1700	-0.995036	0.429777	-1.41214	0.182084	0.265194	-5.24738
AYT36_RS08625	AYT36_RS08625	BB1701	-0.284999	0.873824	-0.522853	0.610132	0.693681	-6.17674
AYT36_RS08630	AYT36_RS08630	BB1702	-0.622269	0.407903	-0.808735	0.433646	0.532064	-5.86881
AYT36_RS08635	AYT36_RS08635	BB1703	0.61213	1.47432	1.15003	0.271453	0.365049	-5.85123
AYT36_RS08640	AYT36_RS08640	BB1704	0.653629	2.74522	1.73404	0.107246	0.170829	-5.42105
AYT36_RS08645	AYT36_RS08645	BB1706	0.183185	3.36744	0.544094	0.595857	0.680412	-6.84573
AYT36_RS08655	AYT36_RS08655	BB1708	2.11256	2.46572	5.65935	8.72809e-05	0.000351745	1.56183
AYT36_RS08660	AYT36_RS08660	BB1709	0.108867	0.383838	0.160262	0.875211	0.908135	-6.21572
AYT36_RS08665	AYT36_RS08665	BB1710	-0.660246	6.82071	-5.65799	8.74753e-05	0.000351957	0.744434
AYT36_RS08670	AYT36_RS08670	BB1711	-0.0931407	3.18727	-0.275745	0.787206	0.83945	-6.87578
AYT36_RS08675	AYT36_RS08675	BB1712	-0.246149	2.72722	-0.637883	0.53495	0.625684	-6.56227
AYT36_RS08680	AYT36_RS08680	BB1713	-0.369583	-0.134566	-0.567272	0.580478	0.666838	-5.99197
AYT36_RS08685	AYT36_RS08685	BB1714	-0.32107	0.0929332	-0.436127	0.67011	0.743486	-6.0703
AYT36_RS08690	AYT36_RS08690	BB1715	0.411443	2.26604	1.03991	0.317891	0.414695	-6.15664
AYT36_RS08695	AYT36_RS08695	BB_RS08560	1.05711	3.51401	4.7884	0.000384205	0.00127939	-0.158614
AYT36_RS08700	AYT36_RS08700	BB1717	0.315391	5.22265	1.23526	0.239233	0.330271	-6.78376
AYT36_RS08705	AYT36_RS08705	BB1718	-1.15478	5.15032	-5.75149	7.50748e-05	0.000309077	1.309
AYT36_RS08710	AYT36_RS08710	BB1719	1.29997	4.18408	6.87222	1.32014e-05	6.98031e-05	3.14956
AYT36_RS08715	AYT36_RS08715	BB1720	0.648765	1.59585	1.44325	0.173304	0.254422	-5.52937
AYT36_RS08720	AYT36_RS08720	BB1721	0.392146	8.23779	4.15386	0.00120391	0.00350994	-2.2254
AYT36_RS08725	AYT36_RS08725	BB1722	-2.27772	7.60164	-17.922	2.35995e-10	8.25151e-09	14.2089
AYT36_RS08730	AYT36_RS08730	BB1723	-3.65079	6.16744	-15.9651	9.58864e-10	2.44142e-08	12.9144
AYT36_RS08735	AYT36_RS08735	BB1724	-3.47421	5.79922	-16.2601	7.68626e-10	2.08537e-08	13.1194
AYT36_RS08740	AYT36_RS08740	BB1725	-2.19753	5.64892	-11.1486	6.70873e-08	7.63964e-07	8.59859
AYT36_RS08745	AYT36_RS08745	BB1726	-0.0858053	5.0343	-0.502093	0.624246	0.706898	-7.33983
AYT36_RS08750	AYT36_RS08750	BB1727	-0.114518	6.63761	-0.709961	0.490637	0.583336	-7.5765
AYT36_RS08755	AYT36_RS08755	BB1728	0.954946	4.3534	4.41	0.000754832	0.00231628	-1.06447
AYT36_RS08760	AYT36_RS08760	BB1729	0.809987	7.20907	7.83396	3.38882e-06	2.15989e-05	4.01768
AYT36_RS08765	AYT36_RS08765	BB1730	-0.380225	7.14174	-3.05219	0.00953837	0.0216049	-4.15249
AYT36_RS08770	AYT36_RS08770	BB1731	-1.07763	6.54401	-7.88321	3.17054e-06	2.04173e-05	4.31658
AYT36_RS08775	AYT36_RS08775	BB1732	-0.169793	6.31268	-1.30409	0.215482	0.303336	-6.91315
AYT36_RS08780	AYT36_RS08780	BB1733	2.30821	6.16073	16.4252	6.80229e-10	1.88678e-08	13.0951
AYT36_RS08785	AYT36_RS08785	BB1734	2.63856	5.73807	17.3712	3.44999e-10	1.08413e-08	13.8454
AYT36_RS08790	AYT36_RS08790	BB1735	-0.00613314	8.11514	-0.0559464	0.95626	0.967169	-8.05917
AYT36_RS08795	AYT36_RS08795	BB1736	-0.266284	5.28817	-1.37898	0.191847	0.276093	-6.57047
AYT36_RS08800	AYT36_RS08800	BB1737	-0.858707	6.48508	-6.78152	1.50995e-05	7.79301e-05	2.6669
tilS	AYT36_RS08805	BB1738	-1.15384	4.86023	-5.37207	0.000140668	0.000528704	0.728364
AYT36_RS08810	AYT36_RS08810	BB1739	1.00045	9.00804	11.4162	5.09984e-08	6.01442e-07	8.33264
AYT36_RS08815	AYT36_RS08815	BB_RS08680	2.44715	7.87549	16.2171	7.9364e-10	2.12996e-08	12.7795
AYT36_RS08820	AYT36_RS08820	BB1740	2.06481	2.71324	5.65823	8.74414e-05	0.000351957	1.50651
AYT36_RS08825	AYT36_RS08825	BB1741	1.85605	0.224647	3.04727	0.009628	0.0217781	-2.67269
AYT36_RS08830	AYT36_RS08830	BB1742	-0.830108	1.15344	-1.1888	0.256401	0.349576	-5.64606
AYT36_RS08835	AYT36_RS08835	BB1743	-1.15974	0.262195	-1.46415	0.16761	0.247379	-5.1772
AYT36_RS08840	AYT36_RS08840	BB1744	-0.880493	1.91786	-2.02058	0.0650627	0.111546	-4.65467
AYT36_RS08845	AYT36_RS08845	BB1745	-1.2431	1.76241	-2.35785	0.0352427	0.0656586	-4.03774
AYT36_RS08850	AYT36_RS08850	BB1746	-0.986982	1.72735	-2.23205	0.04441	0.0805317	-4.26044
AYT36_RS08855	AYT36_RS08855	BB1747	-0.723321	1.74527	-1.32928	0.207281	0.293707	-5.61939
AYT36_RS08860	AYT36_RS08860	BB1748	-0.726997	2.37647	-1.85926	0.0864518	0.141959	-5.02537
AYT36_RS08865	AYT36_RS08865	BB1749	0.222792	4.45301	1.0562	0.310674	0.406562	-6.76759
AYT36_RS08870	AYT36_RS08870	BB1750	0.151592	5.94538	1.15483	0.269555	0.363087	-7.03624
AYT36_RS08875	AYT36_RS08875	BB1751	1.13423	2.68294	3.48103	0.00422751	0.0107254	-2.36193
AYT36_RS08880	AYT36_RS08880	BB1752	0.988195	2.27666	2.88859	0.0130127	0.0281394	-3.35423
AYT36_RS08885	AYT36_RS08885	BB1753	-0.142661	0.916739	-0.206498	0.839695	0.88272	-6.31145
AYT36_RS08890	AYT36_RS08890	BB1754	-1.52304	-0.0780679	-1.70389	0.112876	0.178084	-4.84513
AYT36_RS08895	AYT36_RS08895	BB1755	-1.16783	2.11571	-1.72073	0.109699	0.17398	-5.1323
AYT36_RS08900	AYT36_RS08900	BB_RS08765	2.51415	10.2081	21.5891	2.41309e-11	1.36148e-09	16.3917
AYT36_RS08905	AYT36_RS08905	BB1756	-0.221167	6.80238	-1.84047	0.0893204	0.146121	-6.24783
AYT36_RS08910	AYT36_RS08910	BB1757	2.23093	2.68126	7.32328	6.87663e-06	4.02149e-05	4.09509
AYT36_RS08915	AYT36_RS08915	BB1758	1.12568	3.24847	4.06548	0.00141667	0.00408464	-1.42003
AYT36_RS08920	AYT36_RS08920	BB1759	1.55518	0.728903	2.5797	0.0233124	0.0461691	-3.57924
AYT36_RS08930	AYT36_RS08930	BB1761	0.03409	0.970326	0.0508511	0.96024	0.970008	-6.35511
AYT36_RS08935	AYT36_RS08935	BB1762	1.71315	-1.15855	1.87463	0.0841669	0.138545	-4.44121
AYT36_RS08940	AYT36_RS08940	BB1763	-0.161468	0.29259	-0.262026	0.797529	0.847908	-6.16014
AYT36_RS08945	AYT36_RS08945	BB1764	4.02454	2.79079	14.4086	3.28698e-09	6.55415e-08	11.5566
AYT36_RS08950	AYT36_RS08950	BB1765	0.487385	4.49039	1.88909	0.0820679	0.135642	-5.69078
AYT36_RS08955	AYT36_RS08955	BB1766	1.38668	2.91354	3.98957	0.00163018	0.00463565	-1.4866
pgaC	AYT36_RS08960	BB1767	0.294014	2.16546	0.675505	0.511541	0.602481	-6.43629
pgaB	AYT36_RS08965	BB1768	1.35889	2.01944	3.73424	0.00262407	0.00708071	-1.73886
pgaA	AYT36_RS08970	BB1769	0.316771	3.51204	1.23638	0.238829	0.329843	-6.29244
AYT36_RS08975	AYT36_RS08975	BB1770	1.29198	5.08731	6.65773	1.81699e-05	9.07582e-05	2.61171
AYT36_RS08980	AYT36_RS08980	BB_RS08845	0.769023	4.35263	2.45834	0.0292482	0.055982	-4.71008
AYT36_RS08985	AYT36_RS08985	BB1771	-0.0972596	6.00483	-0.727128	0.480417	0.574674	-7.43286
AYT36_RS08990	AYT36_RS08990	BB1772	-1.14656	6.29709	-8.00195	2.70352e-06	1.76851e-05	4.53689
AYT36_RS08995	AYT36_RS08995	BB1773	-1.97337	5.37458	-8.98515	7.67821e-07	6.18869e-06	6.1057
AYT36_RS09000	AYT36_RS09000	BB1774	-1.41632	3.67155	-4.25187	0.00100609	0.00300737	-0.949193
AYT36_RS09005	AYT36_RS09005	BB1775	-2.33528	3.98873	-6.3339	2.97775e-05	0.000138173	2.63831
AYT36_RS09010	AYT36_RS09010	BB1776	-1.01129	3.77683	-3.03803	0.00979841	0.0220831	-3.29231
AYT36_RS09015	AYT36_RS09015	BB1777	-0.606053	3.56726	-2.05327	0.0613728	0.105951	-5.02869
AYT36_RS09020	AYT36_RS09020	BB1778	-0.753115	3.56213	-2.35879	0.0351812	0.0655686	-4.49312
AYT36_RS09025	AYT36_RS09025	BB1779	0.0143635	-0.317822	0.0209306	0.983628	0.988006	-6.13278
AYT36_RS09030	AYT36_RS09030	BB1780	1.71315	-1.15855	1.87463	0.0841669	0.138545	-4.44121
AYT36_RS09035	AYT36_RS09035	BB1781	-0.0815515	0.89408	-0.125684	0.901962	0.92794	-6.32558
AYT36_RS09040	AYT36_RS09040	BB1782	-0.722797	0.563505	-1.17444	0.261901	0.355284	-5.54765
AYT36_RS09045	AYT36_RS09045	BB1783	-1.64942	4.46534	-5.24555	0.000174207	0.00064117	0.669712
AYT36_RS09050	AYT36_RS09050	BB1784	-1.6664	6.07065	-9.2034	5.8877e-07	4.92958e-06	6.22494
AYT36_RS09055	AYT36_RS09055	BB1785	0.104972	9.15868	1.1413	0.274936	0.368934	-7.47127
AYT36_RS09060	AYT36_RS09060	BB1786	0.99603	3.00158	3.58225	0.00349215	0.00908727	-2.24768
AYT36_RS09065	AYT36_RS09065	BB1787	-4.12863	3.34616	-6.48596	2.35712e-05	0.000113402	3.0004
AYT36_RS09070	AYT36_RS09070	BB1788	-3.50385	2.90385	-6.8989	1.26925e-05	6.76886e-05	3.59515
AYT36_RS09075	AYT36_RS09075	BB1789	-0.832007	3.74654	-2.72177	0.0178432	0.0368211	-3.88602
AYT36_RS09080	AYT36_RS09080	BB1790	-1.32055	1.37227	-2.00639	0.0667277	0.113889	-4.53404
AYT36_RS09085	AYT36_RS09085	BB1791	-0.805398	4.2363	-2.95276	0.011521	0.0253555	-3.61097
AYT36_RS09090	AYT36_RS09090	BB1792	-0.393075	4.45618	-1.52955	0.150794	0.226818	-6.12827
AYT36_RS09095	AYT36_RS09095	BB1793	0.166806	4.34887	0.860066	0.405792	0.505331	-6.9211
AYT36_RS09100	AYT36_RS09100	BB1794	-0.344116	3.12786	-0.818274	0.428378	0.527504	-6.52439
AYT36_RS09105	AYT36_RS09105	BB1795	-0.0428913	3.11138	-0.141858	0.889431	0.919048	-6.889
AYT36_RS09110	AYT36_RS09110	BB1796	-0.0820614	5.59994	-0.386429	0.705614	0.77286	-7.53776
AYT36_RS09115	AYT36_RS09115	BB1797	0.333489	3.37786	1.25879	0.230889	0.321111	-6.22319
AYT36_RS09120	AYT36_RS09120	BB1798	-0.676029	4.91014	-3.25302	0.00651276	0.0155318	-3.25181
AYT36_RS09125	AYT36_RS09125	BB1799	-0.44156	2.78342	-1.09833	0.292571	0.387881	-6.16005
AYT36_RS09130	AYT36_RS09130	BB1800	0.146788	2.05688	0.364095	0.721813	0.784889	-6.56591
AYT36_RS09135	AYT36_RS09135	BB1801	-0.045818	2.79704	-0.148538	0.884265	0.915806	-6.80174
AYT36_RS09140	AYT36_RS09140	BB1802	0.215472	6.70863	1.6197	0.129997	0.200322	-6.59562
AYT36_RS09145	AYT36_RS09145	BB1803	-0.678777	4.44696	-2.45813	0.0292597	0.0559825	-4.59615
AYT36_RS09150	AYT36_RS09150	BB1804	-1.34772	4.43221	-6.18184	3.77378e-05	0.000168648	2.21598
AYT36_RS09155	AYT36_RS09155	BB1805	-0.482691	4.55317	-2.41501	0.0317019	0.0600666	-4.72399
AYT36_RS09165	AYT36_RS09165	BB1807	-0.730363	5.27904	-2.43153	0.0307442	0.0584398	-4.86545
AYT36_RS09170	AYT36_RS09170	BB1808	-0.18995	5.60835	-1.01498	0.329175	0.424839	-7.0781
AYT36_RS09175	AYT36_RS09175	BB1809	0.629901	3.09171	2.01099	0.0661844	0.113154	-5.08622
AYT36_RS09180	AYT36_RS09180	BB1810	0.0696643	5.40723	0.459073	0.653987	0.730056	-7.4715
AYT36_RS09185	AYT36_RS09185	BB1811	-0.717504	4.60774	-2.91018	0.0124907	0.0271526	-3.81275
AYT36_RS09190	AYT36_RS09190	BB1812	-0.73464	4.5164	-3.42376	0.0047113	0.0117428	-2.8154
AYT36_RS09195	AYT36_RS09195	BB1813	-0.601128	6.7151	-4.60162	0.000535004	0.00171043	-1.12575
AYT36_RS09200	AYT36_RS09200	BB1814	-2.66175	4.48226	-9.51848	4.04659e-07	3.58773e-06	6.93162
AYT36_RS09205	AYT36_RS09205	BB1815	-2.28605	4.42628	-8.2252	2.01248e-06	1.39552e-05	5.30569
AYT36_RS09210	AYT36_RS09210	BB1816	-3.14437	5.79792	-15.528	1.33988e-09	3.21378e-08	12.5818
AYT36_RS09215	AYT36_RS09215	BB1817	-2.73586	3.59619	-6.75857	1.56244e-05	8.01301e-05	3.35388
AYT36_RS09220	AYT36_RS09220	BB1818	-0.890556	2.37494	-1.95133	0.0735673	0.123784	-4.86727
AYT36_RS09225	AYT36_RS09225	BB1819	0.0520988	4.25796	0.205463	0.840487	0.883178	-7.24584
AYT36_RS09230	AYT36_RS09230	BB1820	-1.40288	1.77081	-2.02278	0.0648081	0.111148	-4.5823
AYT36_RS09235	AYT36_RS09235	BB1821	0.0288623	1.12483	0.054816	0.957143	0.967865	-6.39283
AYT36_RS09240	AYT36_RS09240	BB1822	-1.24796	0.841521	-1.91104	0.0789732	0.13149	-4.59071
AYT36_RS09245	AYT36_RS09245	BB1823	-0.614134	-0.00597915	-0.952101	0.358922	0.455883	-5.71894
AYT36_RS09250	AYT36_RS09250	BB1824	0.94476	0.143742	1.27903	0.223899	0.313144	-5.41281
cpaB	AYT36_RS09255	BB1825	-0.406855	1.83917	-0.985561	0.342864	0.438968	-6.0431
AYT36_RS09260	AYT36_RS09260	BB1826	-0.77124	0.830578	-1.25436	0.232442	0.322637	-5.50957
AYT36_RS09265	AYT36_RS09265	BB1827	-1.49903	1.48639	-3.06488	0.0093112	0.021158	-2.72349
AYT36_RS09270	AYT36_RS09270	BB1828	-1.12837	1.30326	-2.33729	0.0366065	0.0679698	-3.99383
AYT36_RS09275	AYT36_RS09275	BB1829	-1.60475	1.24917	-2.45281	0.0295512	0.0564748	-3.76005
AYT36_RS09280	AYT36_RS09280	BB1830	-1.87373	0.0801527	-2.83092	0.0145157	0.0308389	-3.02871
AYT36_RS09285	AYT36_RS09285	BB1831	0.0411397	1.20016	0.0803144	0.937247	0.95553	-6.41025
AYT36_RS09295	AYT36_RS09295	BB1833	-1.00225	2.50978	-2.51947	0.0260956	0.0507495	-3.93227
AYT36_RS09300	AYT36_RS09300	BB1834	-0.883611	3.67955	-2.81032	0.015093	0.0319288	-3.70038
AYT36_RS09305	AYT36_RS09305	BB1835	0.259975	6.36536	2.26918	0.0414922	0.075878	-5.49217
AYT36_RS09310	AYT36_RS09310	BB1836	3.35755	6.77206	31.8282	1.95563e-13	3.88387e-11	21.3713
AYT36_RS09315	AYT36_RS09315	BB1837	3.23066	5.29558	24.6967	4.58446e-12	3.93288e-10	18.2147
AYT36_RS09320	AYT36_RS09320	BB1838	2.98926	4.05848	15.737	1.14059e-09	2.78967e-08	12.7425
AYT36_RS09325	AYT36_RS09325	BB1839	2.86895	4.29073	15.1375	1.81989e-09	4.10716e-08	12.2697
efp	AYT36_RS09330	BB1840	2.21746	10.625	20.6528	4.16313e-11	2.08787e-09	15.8147
AYT36_RS09335	AYT36_RS09335	BB1841	-0.140323	5.53409	-0.901742	0.384077	0.482875	-7.17299
AYT36_RS09340	AYT36_RS09340	BB1842	0.406155	6.91385	3.60904	0.00332023	0.00867172	-3.10671
AYT36_RS09345	AYT36_RS09345	BB1843	-0.692977	4.73451	-3.3073	0.00587517	0.0142017	-3.10089
AYT36_RS09355	AYT36_RS09355	BB1845	-0.531396	6.07438	-3.27819	0.00620882	0.0149427	-3.5051
AYT36_RS09360	AYT36_RS09360	BB1846	-0.0808468	7.81937	-0.771644	0.454529	0.551365	-7.71164
AYT36_RS09365	AYT36_RS09365	BB1847	-0.458357	6.099	-3.35732	0.00534333	0.0130881	-3.36656
AYT36_RS09370	AYT36_RS09370	BB1848	-1.68591	2.64513	-4.44981	0.000702477	0.00217579	-0.374405
AYT36_RS09375	AYT36_RS09375	BB1849	0.26527	2.61467	0.777222	0.451349	0.548579	-6.47666
acnB	AYT36_RS09380	BB1850	1.39092	7.59675	13.7588	5.69693e-09	1.0399e-07	10.7285
AYT36_RS09385	AYT36_RS09385	BB_RS09250	0.733391	4.41467	3.76072	0.00249706	0.0067748	-2.28621
AYT36_RS09390	AYT36_RS09390	BB1852	-0.311339	2.55393	-0.799797	0.438621	0.535865	-6.39317
AYT36_RS09395	AYT36_RS09395	BB1853	-0.343791	3.55169	-1.28921	0.22045	0.309365	-6.16612
AYT36_RS09400	AYT36_RS09400	BB1854	0.321386	4.55291	1.64602	0.124415	0.193159	-6.06206
AYT36_RS09405	AYT36_RS09405	BB1855	0.313302	3.52587	1.13087	0.279138	0.373261	-6.41462
AYT36_RS09410	AYT36_RS09410	BB1856	-1.0756	3.19873	-3.34349	0.00548538	0.013403	-2.56974
AYT36_RS09415	AYT36_RS09415	BB1857	-1.59361	-0.0471207	-2.4029	0.0324226	0.0612551	-3.75473
AYT36_RS09420	AYT36_RS09420	BB1858	0.0837796	1.81246	0.197504	0.846578	0.887513	-6.54697
AYT36_RS09425	AYT36_RS09425	BB1859	-0.780625	5.60226	-4.7721	0.000395398	0.00131227	-0.561194
AYT36_RS09430	AYT36_RS09430	BB1860	1.68152	3.93928	8.06871	2.4736e-06	1.6419e-05	4.92715
AYT36_RS09435	AYT36_RS09435	BB1861	-0.467521	3.63977	-1.57215	0.140635	0.213794	-5.80456
AYT36_RS09440	AYT36_RS09440	BB1862	-0.292122	5.0975	-1.60579	0.133035	0.204286	-6.20962
AYT36_RS09445	AYT36_RS09445	BB1863	0.425988	4.0008	1.42268	0.179068	0.261492	-6.22279
AYT36_RS09450	AYT36_RS09450	BB_RS09315	2.38758	1.92383	6.12439	4.13049e-05	0.000182292	2.40445
AYT36_RS09455	AYT36_RS09455	BB_RS09320	-1.79486	8.95936	-2.87961	0.0132362	0.0285606	-4.6373
AYT36_RS09460	AYT36_RS09460	BB_RS09325	-1.71515	10.0545	-11.9039	3.13638e-08	4.0447e-07	8.84041
AYT36_RS09465	AYT36_RS09465	BB_RS09330	0.0962365	10.5733	0.555883	0.588009	0.673775	-8.01535
AYT36_RS09470	AYT36_RS09470	BB_RS09335	-2.93272	10.733	-2.83368	0.01444	0.0307043	-4.80738
rrf	AYT36_RS09475	BB_RS09340	-1.56649	9.85355	-10.8493	9.17708e-08	9.99215e-07	7.70487
AYT36_RS09480	AYT36_RS09480	BB1864	-0.138491	7.98322	-1.29741	0.217701	0.305939	-7.18999
AYT36_RS09485	AYT36_RS09485	BB1865	-1.98277	5.47802	-10.4118	1.46949e-07	1.52637e-06	7.80001
AYT36_RS09490	AYT36_RS09490	BB1866	-0.562606	4.17656	-2.22709	0.044815	0.0811179	-4.93127
rsfS	AYT36_RS09495	BB1867	1.46906	5.84789	11.8364	3.35126e-08	4.26641e-07	9.07282
nadD	AYT36_RS09500	BB1868	0.834284	2.92824	2.85065	0.0139831	0.0299122	-3.58429
AYT36_RS09505	AYT36_RS09505	BB1869	0.870444	4.07751	3.27657	0.00622795	0.0149815	-3.12428
AYT36_RS09510	AYT36_RS09510	BB1870	0.857292	6.44104	7.7867	3.61337e-06	2.2854e-05	4.0596
AYT36_RS09515	AYT36_RS09515	BB1871	1.13877	7.19663	8.77802	9.92333e-07	7.67435e-06	5.30604
AYT36_RS09520	AYT36_RS09520	BB1872	-0.582584	5.45645	-3.40135	0.00491557	0.0121907	-3.12074
AYT36_RS09525	AYT36_RS09525	BB1873	1.06125	6.25495	9.07542	6.87566e-07	5.61475e-06	5.83441
AYT36_RS09530	AYT36_RS09530	BB1874	-0.467747	6.89987	-3.81281	0.00226519	0.00622049	-2.6548
AYT36_RS09535	AYT36_RS09535	BB1875	0.153986	4.18883	0.673898	0.512528	0.603296	-7.02116
AYT36_RS09540	AYT36_RS09540	BB1876	-0.167415	2.19054	-0.395861	0.698817	0.767071	-6.56019
AYT36_RS09545	AYT36_RS09545	BB1877	-0.312254	2.24065	-0.860221	0.40571	0.505331	-6.26324
AYT36_RS09550	AYT36_RS09550	BB1878	-0.26929	3.33206	-0.840345	0.416349	0.515247	-6.57427
gabT	AYT36_RS09560	BB1880	0.431076	1.45584	0.847903	0.412281	0.511616	-6.13034
AYT36_RS09565	AYT36_RS09565	BB1881	-0.106751	3.04891	-0.331635	0.745606	0.804769	-6.81698
AYT36_RS09570	AYT36_RS09570	BB1882	-0.382219	-0.128807	-0.588676	0.566464	0.654221	-5.98022
AYT36_RS09575	AYT36_RS09575	BB1883	2.09015	-0.567835	2.23077	0.0445143	0.0806619	-3.9519
AYT36_RS09580	AYT36_RS09580	BB1884	-0.000345988	2.09853	-0.000729891	0.999429	0.999429	-6.63405
AYT36_RS09585	AYT36_RS09585	BB1885	-0.31898	4.89546	-1.32115	0.209899	0.29657	-6.53419
AYT36_RS09590	AYT36_RS09590	BB1886	-0.4036	5.53044	-2.79639	0.015496	0.0326978	-4.29787
emrB	AYT36_RS09595	BB1887	-0.478822	2.84291	-1.37387	0.193389	0.277668	-5.84789
AYT36_RS09600	AYT36_RS09600	BB1888	0.212758	1.92107	0.487509	0.634255	0.714238	-6.47823
AYT36_RS09605	AYT36_RS09605	BB1889	1.05376	2.5181	2.63814	0.0208886	0.042108	-3.87371
AYT36_RS09610	AYT36_RS09610	BB1890	1.74447	4.41082	8.85653	8.99929e-07	7.04755e-06	5.88354
AYT36_RS09615	AYT36_RS09615	BB1891	-0.240514	3.76078	-0.859472	0.406107	0.505597	-6.69659
AYT36_RS09620	AYT36_RS09620	BB1892	-1.58724	7.1111	-7.55834	4.94534e-06	2.998e-05	3.78666
AYT36_RS09625	AYT36_RS09625	BB1893	-0.508979	6.56642	-4.31858	0.000890929	0.00269723	-1.63198
AYT36_RS09630	AYT36_RS09630	BB1894	2.21036	8.3038	19.3753	9.10861e-11	3.86532e-09	15.0426
AYT36_RS09635	AYT36_RS09635	BB1895	-0.208426	6.17151	-1.52934	0.150847	0.226818	-6.58315
AYT36_RS09640	AYT36_RS09640	BB1896	-0.976144	5.22621	-5.13179	0.000211539	0.000756693	0.195749
AYT36_RS09645	AYT36_RS09645	BB1897	-1.14994	3.14727	-3.15502	0.00784536	0.0182361	-2.90186
AYT36_RS09650	AYT36_RS09650	BB1898	0.680317	2.52962	1.95763	0.0727536	0.122739	-5.01988
AYT36_RS09655	AYT36_RS09655	BB1899	-0.491104	3.83215	-1.67536	0.118441	0.1851	-5.71487
AYT36_RS09660	AYT36_RS09660	BB1900	0.420052	1.22837	0.744132	0.470423	0.56567	-6.15546
AYT36_RS09665	AYT36_RS09665	BB1901	0.0365344	-0.338083	0.0528463	0.958682	0.968632	-6.1289
AYT36_RS09670	AYT36_RS09670	BB1902	-1.499	4.87175	-6.85731	1.34953e-05	7.09037e-05	3.19156
AYT36_RS09675	AYT36_RS09675	BB1903	-0.214908	2.00672	-0.393737	0.700346	0.768294	-6.51563
AYT36_RS09680	AYT36_RS09680	BB_RS09545	0.606205	-0.630234	0.805511	0.435437	0.53313	-5.76476
AYT36_RS09685	AYT36_RS09685	BB1904	0.00640111	4.35445	0.0296764	0.976789	0.982532	-7.29286
AYT36_RS09690	AYT36_RS09690	BB1905	1.42046	6.27628	12.1799	2.3997e-08	3.22886e-07	9.35919
AYT36_RS09695	AYT36_RS09695	BB1906	1.59236	9.56991	17.8297	2.51316e-10	8.65301e-09	13.9433
AYT36_RS09700	AYT36_RS09700	BB1907	0.955211	3.91351	4.41631	0.000746276	0.00229883	-0.936329
AYT36_RS09705	AYT36_RS09705	BB1908	1.5627	4.38182	8.95332	7.98463e-07	6.3979e-06	6.01892
AYT36_RS09710	AYT36_RS09710	BB1909	-0.292423	5.36054	-1.53645	0.149107	0.224951	-6.37447
AYT36_RS09715	AYT36_RS09715	BB1910	1.16616	3.97618	5.00197	0.000264585	0.000915446	0.0990754
AYT36_RS09720	AYT36_RS09720	BB1911	-0.245968	6.70019	-2.05625	0.0610463	0.105534	-5.87899
AYT36_RS09725	AYT36_RS09725	BB1912	-0.652057	7.21652	-6.08492	4.39613e-05	0.0001918	1.39727
AYT36_RS09730	AYT36_RS09730	BB1913	0.528546	8.12334	5.77539	7.22124e-05	0.000299527	0.70881
AYT36_RS09735	AYT36_RS09735	BB1914	1.47143	10.8167	13.5538	6.80914e-09	1.17387e-07	10.4264
priB	AYT36_RS09740	BB1915	0.108225	10.9337	1.3184	0.210791	0.297662	-7.31022
rpsR	AYT36_RS09745	BB1916	1.98045	9.08656	14.8959	2.20745e-09	4.78601e-08	11.6593
AYT36_RS09750	AYT36_RS09750	BB1917	1.00323	10.1335	12.3549	2.03041e-08	2.8238e-07	9.28059
AYT36_RS09755	AYT36_RS09755	BB1918	2.63733	7.78739	30.6274	3.15935e-13	5.40903e-11	20.8954
AYT36_RS09760	AYT36_RS09760	BB1919	1.39168	7.81005	14.7209	2.54332e-09	5.35067e-08	11.566
AYT36_RS09765	AYT36_RS09765	BB1920	0.430546	5.26426	2.64668	0.0205559	0.0415524	-4.58195
pdxA	AYT36_RS09770	BB1921	1.15803	4.89687	6.15233	3.95278e-05	0.000175385	1.84827
AYT36_RS09775	AYT36_RS09775	BB1922	-0.714453	6.69413	-4.92199	0.000304031	0.00104057	-0.526328
AYT36_RS09780	AYT36_RS09780	BB1923	0.481547	4.77095	2.12313	0.0541279	0.095232	-5.38359
AYT36_RS09785	AYT36_RS09785	BB1924	1.53144	5.17358	8.38917	1.62604e-06	1.16163e-05	5.11592
AYT36_RS09790	AYT36_RS09790	BB1925	-0.694799	7.01736	-4.78551	0.00038616	0.00128332	-0.836181
AYT36_RS09795	AYT36_RS09795	BB1926	-1.04944	6.70611	-6.22371	3.5343e-05	0.000159671	1.74781
AYT36_RS09800	AYT36_RS09800	BB1927	-2.06232	6.84562	-13.4199	7.66009e-09	1.28923e-07	10.6699
AYT36_RS09805	AYT36_RS09805	BB1928	1.49032	3.78045	5.65062	8.85407e-05	0.000355667	1.26125
AYT36_RS09810	AYT36_RS09810	BB1929	0.553648	6.39912	3.69308	0.0028348	0.00757522	-2.86652
pepN	AYT36_RS09815	BB1930	0.000783424	6.07719	0.0055288	0.995675	0.996679	-7.73655
AYT36_RS09820	AYT36_RS09820	BB1931	1.11891	7.10713	8.73422	1.04825e-06	8.04417e-06	5.25906
AYT36_RS09825	AYT36_RS09825	BB1932	2.53207	8.17597	11.5903	4.27885e-08	5.21977e-07	8.54552
AYT36_RS09830	AYT36_RS09830	BB1933	0.863662	4.97387	5.60707	9.51178e-05	0.000377808	0.931361
AYT36_RS09835	AYT36_RS09835	BB1934	-0.709032	7.41959	-6.45644	2.46595e-05	0.000117725	1.9773
AYT36_RS09840	AYT36_RS09840	BB1935	2.73284	8.76892	32.8377	1.32439e-13	3.2878e-11	21.766
AYT36_RS09845	AYT36_RS09845	BB1936	-1.4431	9.1702	-16.2316	7.85085e-10	2.11845e-08	12.7839
AYT36_RS09850	AYT36_RS09850	BB1937	0.627907	7.5118	6.16541	3.87235e-05	0.000172278	1.42055
AYT36_RS09855	AYT36_RS09855	BB1938	-0.028592	6.20673	-0.198608	0.845732	0.887	-7.74069
AYT36_RS09860	AYT36_RS09860	BB1939	-0.943085	4.84299	-4.9224	0.000303816	0.00104057	-0.0842597
AYT36_RS09865	AYT36_RS09865	BB1940	-0.934504	3.94518	-3.19534	0.00726684	0.0170913	-3.05388
AYT36_RS09870	AYT36_RS09870	BB1941	0.960194	1.73819	2.19568	0.0474559	0.0850916	-4.4445
AYT36_RS09875	AYT36_RS09875	BB1942	1.03362	2.16281	2.91423	0.0123951	0.0269951	-3.2814
AYT36_RS09880	AYT36_RS09880	BB1943	-0.693318	6.31786	-5.02618	0.000253728	0.000885285	-0.266756
AYT36_RS09885	AYT36_RS09885	BB1944	-3.15157	5.95397	-16.0147	9.23659e-10	2.37934e-08	12.9517
AYT36_RS09890	AYT36_RS09890	BB1945	-2.93656	1.6722	-5.04805	0.000244318	0.000856668	0.787645
AYT36_RS09895	AYT36_RS09895	BB1946	-1.32795	6.06591	-7.12341	9.1513e-06	5.11669e-05	3.31781
AYT36_RS09900	AYT36_RS09900	BB1947	-0.261822	4.76879	-1.38866	0.188953	0.272956	-6.41886
AYT36_RS09905	AYT36_RS09905	BB1948	1.91703	5.15869	11.3818	5.28145e-08	6.19915e-07	8.7013
AYT36_RS09910	AYT36_RS09910	BB1949	-0.269207	4.74506	-1.2837	0.222313	0.311363	-6.54327
AYT36_RS09915	AYT36_RS09915	BB1950	0.245687	5.90956	1.88431	0.0827565	0.136552	-6.03342
AYT36_RS09920	AYT36_RS09920	BB1951	-0.316259	4.7544	-1.59433	0.135584	0.207513	-6.12938
AYT36_RS09925	AYT36_RS09925	BB1952	1.51804	8.12	11.5406	4.49779e-08	5.44672e-07	8.50092
AYT36_RS09930	AYT36_RS09930	BB1953	1.11533	7.26914	11.8853	3.19388e-08	4.10819e-07	8.93993
AYT36_RS09935	AYT36_RS09935	BB1954	1.84911	6.56027	17.6869	2.77153e-10	9.23533e-09	13.993
AYT36_RS09940	AYT36_RS09940	BB1955	3.11764	8.12609	27.4012	1.26285e-12	1.45816e-10	19.4842
AYT36_RS09945	AYT36_RS09945	BB1956	4.2504	8.82179	22.1231	1.78588e-11	1.0683e-09	16.7349
AYT36_RS09950	AYT36_RS09950	BB1957	-0.256303	4.07083	-1.01617	0.328632	0.424358	-6.6451
AYT36_RS09955	AYT36_RS09955	BB1958	0.00389556	6.42706	0.031342	0.975487	0.982389	-7.81008
AYT36_RS09960	AYT36_RS09960	BB1959	0.50713	5.45754	3.54374	0.00375521	0.00967547	-2.94414
AYT36_RS09965	AYT36_RS09965	BB1960	1.25414	5.69663	9.61666	3.60738e-07	3.26974e-06	6.60774
AYT36_RS09970	AYT36_RS09970	BB1961	0.0747952	3.30522	0.234265	0.818536	0.865055	-6.94195
AYT36_RS09975	AYT36_RS09975	BB1962	0.610015	1.82521	1.47274	0.165314	0.244426	-5.54733
AYT36_RS09980	AYT36_RS09980	BB1963	1.82563	4.40145	8.1065	2.3528e-06	1.57011e-05	4.88131
AYT36_RS09985	AYT36_RS09985	BB1964	1.55781	3.4484	7.19702	8.23225e-06	4.68192e-05	3.78659
AYT36_RS09990	AYT36_RS09990	BB1965	2.61464	6.78064	16.0466	9.01687e-10	2.35625e-08	12.731
AYT36_RS09995	AYT36_RS09995	BB_RS09860	3.30487	6.59046	23.2397	9.72653e-12	6.61537e-10	17.4496
AYT36_RS10000	AYT36_RS10000	BB1966	-0.0655504	3.75192	-0.218776	0.830322	0.874348	-7.07079
egtD	AYT36_RS10005	BB1967	0.556272	4.20887	2.18255	0.048603	0.0868661	-5.13251
AYT36_RS10010	AYT36_RS10010	BB1968	0.406535	1.4283	0.896193	0.386922	0.485977	-6.0805
AYT36_RS10015	AYT36_RS10015	BB1969	0.617551	2.68322	2.01544	0.0656617	0.112417	-4.96248
AYT36_RS10020	AYT36_RS10020	BB1970	-0.00170417	5.62594	-0.0104515	0.991824	0.994428	-7.63155
AYT36_RS10025	AYT36_RS10025	BB1971	-1.52918	5.63629	-4.90127	0.000315224	0.00107418	-0.259222
AYT36_RS10030	AYT36_RS10030	BB1972	0.762786	5.27528	5.16162	0.000201005	0.000724232	0.0889847
AYT36_RS10035	AYT36_RS10035	BB1973	2.43014	6.09493	20.0364	6.03857e-11	2.85538e-09	15.6081
AYT36_RS10040	AYT36_RS10040	BB_RS09905	3.45248	8.58968	24.0259	6.4465e-12	5.24703e-10	17.7977
AYT36_RS10045	AYT36_RS10045	BB1974	0.452394	6.48182	3.43706	0.00459421	0.0114913	-3.36511
AYT36_RS10050	AYT36_RS10050	BB_RS09915	0.563637	12.7507	5.61863	9.33235e-05	0.000371871	0.308188
rnr	AYT36_RS10055	BB1975	-0.782379	7.98855	-7.77235	3.68465e-06	2.31793e-05	3.90951
AYT36_RS10060	AYT36_RS10060	BB1976	-0.558108	5.94078	-4.22712	0.00105265	0.00313145	-1.66935
AYT36_RS10065	AYT36_RS10065	BB1977	-0.43569	6.05396	-3.26071	0.00641835	0.0153645	-3.54259
AYT36_RS10070	AYT36_RS10070	BB1978	-0.27789	5.03208	-1.68139	0.117246	0.183643	-6.0831
AYT36_RS10075	AYT36_RS10075	BB1979	1.19849	11.2585	6.05451	4.61312e-05	0.000199687	1.06437
AYT36_RS10080	AYT36_RS10080	BB_RS09945	1.05477	10.1185	8.16626	2.17439e-06	1.475e-05	4.31565
AYT36_RS10085	AYT36_RS10085	BB1980	0.447458	6.9002	3.00906	0.0103528	0.0231748	-4.25028
AYT36_RS10090	AYT36_RS10090	BB1981	-2.73953	6.97771	-18.0446	2.17198e-10	7.7582e-09	14.3643
AYT36_RS10095	AYT36_RS10095	BB1982	-2.54465	5.79055	-13.867	5.19044e-09	9.58013e-08	11.2175
AYT36_RS10100	AYT36_RS10100	BB1983	0.0597885	7.66169	0.588706	0.566444	0.654221	-7.82817
AYT36_RS10105	AYT36_RS10105	BB1984	-1.94218	6.33649	-12.0801	2.6419e-08	3.51663e-07	9.44521
trkD	AYT36_RS10110	BB1985	-1.55953	6.61484	-10.7559	1.01341e-07	1.09382e-06	7.96753
AYT36_RS10115	AYT36_RS10115	BB1986	1.50773	7.75393	15.9887	9.41926e-10	2.41065e-08	12.6159
argF	AYT36_RS10120	BB1987	0.291843	5.1344	1.7185	0.110115	0.174469	-6.10641
AYT36_RS10125	AYT36_RS10125	BB1988	-0.516025	6.0206	-3.649	0.00307962	0.00813748	-2.78721
AYT36_RS10130	AYT36_RS10130	BB1989	0.903609	6.11723	5.81524	6.76918e-05	0.0002841	1.03452
AYT36_RS10135	AYT36_RS10135	BB1990	-0.095256	5.34761	-0.571448	0.57773	0.664296	-7.38026
AYT36_RS10140	AYT36_RS10140	BB1991	1.17028	3.57428	5.2437	0.000174756	0.000642639	0.627146
AYT36_RS10145	AYT36_RS10145	BB1992	0.335982	5.22649	1.79379	0.0968217	0.156281	-6.01925
AYT36_RS10150	AYT36_RS10150	BB1993	-0.896328	3.27435	-2.39993	0.0326013	0.0615283	-4.33027
AYT36_RS10155	AYT36_RS10155	BB1994	0.762784	2.1186	2.11386	0.0550409	0.0965647	-4.66529
AYT36_RS10160	AYT36_RS10160	BB1995	1.04225	3.22814	2.43879	0.030332	0.0577448	-4.43686
AYT36_RS10165	AYT36_RS10165	BB1996	-0.463263	4.27399	-2.24867	0.0430807	0.0784075	-4.9366
AYT36_RS10170	AYT36_RS10170	BB1997	-0.716009	3.03193	-1.32671	0.208108	0.294468	-5.93249
AYT36_RS10175	AYT36_RS10175	BB1998	-0.414202	3.51287	-1.33632	0.205036	0.291525	-6.08737
AYT36_RS10180	AYT36_RS10180	BB1999	1.90616	4.61184	10.5556	1.25671e-07	1.31915e-06	7.89213
garL	AYT36_RS10185	BB2000	2.50277	5.77962	21.642	2.34156e-11	1.3363e-09	16.5943
AYT36_RS10190	AYT36_RS10190	BB2001	3.89813	11.6939	45.43	2.27366e-15	1.67011e-12	25.7829
AYT36_RS10195	AYT36_RS10195	BB2002	1.60589	7.4567	12.9476	1.17007e-08	1.7901e-07	9.9731
mviN	AYT36_RS10200	BB2003	-1.03458	5.5853	-6.43031	2.56667e-05	0.000121367	2.31262
AYT36_RS10205	AYT36_RS10205	BB2004	0.620218	6.135	4.60379	0.000532935	0.00170576	-1.10161
AYT36_RS10210	AYT36_RS10210	BB2005	1.40209	6.45201	9.29322	5.28553e-07	4.5246e-06	6.06651
AYT36_RS10215	AYT36_RS10215	BB2006	0.938361	4.64161	4.16404	0.00118161	0.0034571	-1.59651
AYT36_RS10220	AYT36_RS10220	BB2007	1.55581	3.61901	5.51959	0.000109933	0.000427422	1.07401
AYT36_RS10225	AYT36_RS10225	BB2008	-1.08643	5.45693	-4.95205	0.000288533	0.000994838	-0.171241
AYT36_RS10230	AYT36_RS10230	BB2009	-1.46402	3.39441	-3.78562	0.00238336	0.0065126	-1.74729
AYT36_RS10235	AYT36_RS10235	BB2010	0.72953	5.94542	4.60955	0.000527492	0.00169295	-1.0582
AYT36_RS10240	AYT36_RS10240	BB2011	0.123522	6.38559	1.03459	0.320274	0.416819	-7.25803
AYT36_RS10245	AYT36_RS10245	BB2012	1.33848	9.39498	7.29192	7.18956e-06	4.16525e-05	3.06805
AYT36_RS10250	AYT36_RS10250	BB_RS10115	-0.723442	6.44871	-5.03319	0.000250671	0.000875848	-0.276749
pcaF	AYT36_RS10255	BB2014	0.563078	7.59281	5.847	6.43028e-05	0.000270562	0.881443
AYT36_RS10260	AYT36_RS10260	BB2015	1.20052	4.61955	6.97617	1.13326e-05	6.12925e-05	3.21502
[truncated: 2,967 more rows]

## Sheet: Downregulated
Supplementary file 1: Downregulated genes
Locus_Tag	Old_Locus_Tag	logFC	AveExpr	t	P-value	adj. P-value	B	Protein names	Gene names	Length	Gene ontology (biological process)	Gene ontology (cellular component)	Gene ontology (molecular function)
AYT36_RS00020	BB0004	-1.9313	5.41717	-8.40967	1.5836e-06	1.13293e-05	5.34333	Putative acetyltransferase, GnaT family	BB0004	268			transferase activity [GO:0016740]
AYT36_RS00025	BB0005	-1.5203	5.42537	-8.95154	8.00218e-07	6.3979e-06	6.0141	Probable chromosome partitioning protein ParB	parB BB0005	305			DNA binding [GO:0003677]
AYT36_RS00030	BB0006	-1.80362	5.37589	-9.67041	3.38878e-07	3.11004e-06	6.93824	L-asparaginase II (EC 3.5.1.1)	ansB BB0006	333	asparagine metabolic process [GO:0006528]		asparaginase activity [GO:0004067]
AYT36_RS00555	BB0106	-2.00777	4.31542	-6.73926	1.60809e-05	8.2057e-05	3.18288	Uncharacterized protein	BB0106	637	fatty acid biosynthetic process [GO:0006633]		3-oxoacyl-[acyl-carrier-protein] synthase activity [GO:0004315]
AYT36_RS00675	BB0130	-1.82361	7.0573	-9.27818	5.38161e-07	4.58314e-06	6.15473	Uncharacterized protein	wbmO BB0130	441
AYT36_RS00715	BB0138	-2.21491	4.76979	-8.47085	1.46382e-06	1.061e-05	5.57097	Nucleotide sugar epimerase/dehydratase	wbmG BB0138	310			catalytic activity [GO:0003824]; coenzyme binding [GO:0050662]
AYT36_RS00720	BB0139	-1.76474	5.94671	-8.57963	1.27408e-06	9.44149e-06	5.44901	Nucleotide sugar epimerase/dehydratase	wbmF BB0139	357			catalytic activity [GO:0003824]; coenzyme binding [GO:0050662]
AYT36_RS00750	BB0145	-1.75435	6.18846	-9.6381	3.51843e-07	3.21121e-06	6.75136	Lipopolysaccharide biosynthesis protein	bplL BB0145	624		integral component of membrane [GO:0016021]
AYT36_RS00755	BB0146	-1.5686	5.29598	-8.38601	1.63269e-06	1.1647e-05	5.30133	Putative membrane protein	bplJ BB0146	415		integral component of membrane [GO:0016021]
AYT36_RS00935	BB0183	-2.40713	2.72175	-5.02172	0.000255693	0.000890649	0.65681	Putative transport protein ATP-binding	BB0183	240			ATPase activity [GO:0016887]; ATP binding [GO:0005524]
AYT36_RS00955	BB0187	-2.34225	2.56856	-5.27709	0.000165129	0.000612753	1.09963	Nickel/cobalt efflux system	BB0187	322		integral component of membrane [GO:0016021]; plasma membrane [GO:0005886]	metal ion binding [GO:0046872]; nickel cation transmembrane transporter activity [GO:0015099]
AYT36_RS01025	BB0202	-3.29081	5.97543	-7.20728	8.11215e-06	4.62952e-05	3.66365	Putative aminohydrolase	BB0202	339			hydrolase activity [GO:0016787]
AYT36_RS01030	BB0203	-3.35301	6.60377	-7.17899	8.44788e-06	4.77719e-05	3.49114	Putative integral membrane transport protein	BB0203	457		integral component of membrane [GO:0016021]	transmembrane transporter activity [GO:0022857]
AYT36_RS01100	BB0218	-1.63006	8.12437	-9.41871	4.552e-07	3.98601e-06	6.15202	Uncharacterized protein	BB0218	116
AYT36_RS01330	BB0264	-1.56581	6.28608	-9.33974	4.99989e-07	4.33994e-06	6.34819	Putative two-component sensor kinase	BB0264	769		integral component of membrane [GO:0016021]; intracellular [GO:0005622]	ATP binding [GO:0005524]; phosphorelay sensor kinase activity [GO:0000155]
AYT36_RS01430	BB0284	-2.90289	1.38301	-4.56283	0.000573408	0.00181683	-0.0134058	Putative exported protein	BB0284	343	thiamine biosynthetic process [GO:0009228]
AYT36_RS01445	BB0287	-2.55762	6.00726	-11.859	3.27762e-08	4.205e-07	9.31104	Putative membrane protein	BB0287	209		integral component of membrane [GO:0016021]
AYT36_RS01450	BB0288	-2.39411	5.61138	-11.7117	3.791e-08	4.71738e-07	9.20235	Putative membrane protein	BB0288	552		integral component of membrane [GO:0016021]
AYT36_RS01645	BB0325	-2.93425	8.31299	-19.6741	7.55209e-11	3.31824e-09	15.3516	Cyclolysin secretion ATP-binding protein	cyaB BB0325	735	protein secretion by the type I secretion system [GO:0030253]	integral component of membrane [GO:0016021]; type I protein secretion system complex [GO:0030256]	ATPase activity, coupled to transmembrane movement of substances [GO:0042626]; ATP binding [GO:0005524]; peptidase activity [GO:0008233]; protein transporter activity [GO:0008565]
AYT36_RS01650	BB0326	-3.35154	7.10791	-17.4817	3.19405e-10	1.0365e-08	13.9826	Cyclolysin secretion protein	cyaD BB0326	440	protein secretion [GO:0009306]	integral component of membrane [GO:0016021]	protein transporter activity [GO:0008565]
AYT36_RS01655	BB0327	-3.30806	7.92105	-23.7412	7.47054e-12	5.75454e-10	17.7433	Protein CyaE	cyaE BB0327	474	hemolysis in other organism [GO:0044179]	cell outer membrane [GO:0009279]	efflux transmembrane transporter activity [GO:0015562]
AYT36_RS01660	BB0328	-3.92204	6.14675	-17.2991	3.62894e-10	1.12611e-08	13.8585	Probable LysR-family transcriptional regulator	cyaX BB0328	302	transcription, DNA-templated [GO:0006351]		DNA binding [GO:0003677]; DNA binding transcription factor activity [GO:0003700]
AYT36_RS01665	BB0329	-1.84215	5.48654	-8.58223	1.26987e-06	9.43841e-06	5.55053	Probable extracellular solute-binding protein	BB0329	304
AYT36_RS01680	BB0332	-1.96779	4.38783	-6.84283	1.37872e-05	7.21321e-05	3.32476	Glutamate/aspartate transport ATP-binding protein	gltL BB0332	247			amino acid-transporting ATPase activity [GO:0015424]; ATP binding [GO:0005524]
AYT36_RS02000	BB0395	-1.5432	6.17851	-10.6817	1.09707e-07	1.17645e-06	7.95526	Putative exported protein	BB0395	264
AYT36_RS02005	BB0396	-2.18557	4.53141	-7.29847	7.12294e-06	4.13147e-05	3.99193	Uncharacterized protein	BB0396	174
AYT36_RS02295	BB0453	-1.69406	7.81249	-15.0028	2.02611e-09	4.4909e-08	11.914	Uncharacterized protein	BB0453	193	allantoin catabolic process [GO:0000256]		ureidoglycolate hydrolase activity [GO:0004848]; ureidoglycolate lyase activity [GO:0050385]
AYT36_RS02655	BB0521	-2.11091	4.489	-6.97226	1.13977e-05	6.15165e-05	3.51236	Integral membrane protein	BB0521	423		integral component of membrane [GO:0016021]
AYT36_RS04270	BB0844	-1.98204	7.20643	-15.3345	1.55811e-09	3.61661e-08	12.2779	Putative exported protein	BB0844	1224		integral component of membrane [GO:0016021]
AYT36_RS04435	BB0877	-1.71041	5.90796	-8.90409	8.48446e-07	6.69719e-06	5.87731	UDP-N-acetylglucosamine C4 epimerase	BB0877	341	carbohydrate metabolic process [GO:0005975]		coenzyme binding [GO:0050662]; racemase and epimerase activity, acting on carbohydrates and derivatives [GO:0016857]
AYT36_RS04455	BB0881	-2.85419	4.78077	-9.57011	3.80889e-07	3.43215e-06	6.97602	Putative glycosyltransferase	BB0881	373			transferase activity [GO:0016740]
AYT36_RS04460	BB0882	-2.5876	4.91729	-8.71225	1.07756e-06	8.20565e-06	5.88741	Putative glycosyltransferase	BB0882	384			transferase activity [GO:0016740]
AYT36_RS04465	BB0883	-3.11513	4.78059	-11.9478	3.00443e-08	3.90695e-07	9.49813	Putative glycosyltransferase	BB0883	376		integral component of membrane [GO:0016021]	transferase activity [GO:0016740]
AYT36_RS04495	BB0889	-1.91934	5.17144	-8.4575	1.48911e-06	1.07462e-05	5.45286	Histidine kinase (EC 2.7.13.3)	BB0889	440		integral component of membrane [GO:0016021]; intracellular [GO:0005622]	ATP binding [GO:0005524]; phosphorelay sensor kinase activity [GO:0000155]
AYT36_RS04600	BB0909	-2.17222	3.38413	-6.40654	2.66214e-05	0.000125166	2.81838	Uncharacterized protein	BB0909	219
AYT36_RS04780	BB0945	-2.74025	5.43416	-11.5214	4.58553e-08	5.53945e-07	9.04697	Binding-protein-dependent transport system permease protein	BB0945	273		integral component of plasma membrane [GO:0005887]	organic phosphonate transmembrane transporter activity [GO:0015604]
AYT36_RS04790	BB0947	-2.93488	5.05752	-11.693	3.86214e-08	4.78193e-07	9.25293	Phosphonates import ATP-binding protein PhnC (EC 3.6.3.28)	phnC BB0947	256		plasma membrane [GO:0005886]	ATPase-coupled organic phosphonate transmembrane transporter activity [GO:0015416]; ATP binding [GO:0005524]
AYT36_RS04935	BB0976	-3.0704	3.71214	-6.30556	3.11142e-05	0.000143304	2.67167	Lactate permease family protwin	BB0976	543		integral component of plasma membrane [GO:0005887]	lactate transmembrane transporter activity [GO:0015129]
AYT36_RS06635	BB1315	-2.47456	4.87176	-7.60905	4.60997e-06	2.82923e-05	4.39834	Putative universal stress protein	BB1315	141	response to stress [GO:0006950]
AYT36_RS06670	BB1322	-2.62262	3.49411	-6.02848	4.80777e-05	0.00020739	2.23882	NAD-dependent formate dehydrogenase beta subunit (EC 1.2.1.2)	fdsB BB1322	526			4 iron, 4 sulfur cluster binding [GO:0051539]; FMN binding [GO:0010181]; formate dehydrogenase (NAD+) activity [GO:0008863]; metal ion binding [GO:0046872]; NADH dehydrogenase (ubiquinone) activity [GO:0008137]
AYT36_RS06680	BB1324	-2.53656	3.96363	-6.44864	2.49557e-05	0.000118797	2.83328	Putative molybdenum-binding protein	BB1324	368			DNA binding transcription factor activity [GO:0003700]
AYT36_RS06690	BB1326	-1.54674	6.53657	-11.2926	5.78492e-08	6.72649e-07	8.56691	Molybdopterin cofactor biosynthesis protein	moeA BB1326	401	molybdopterin cofactor biosynthetic process [GO:0032324]; Mo-molybdopterin cofactor biosynthetic process [GO:0006777]
AYT36_RS06855	BB1353	-1.92362	6.4027	-13.8126	5.43879e-09	9.99914e-08	11.076	Apolipoprotein N-acyltransferase (ALP N-acyltransferase) (EC 2.3.1.-)	lnt BB1353	547	lipoprotein biosynthetic process [GO:0042158]	integral component of membrane [GO:0016021]; plasma membrane [GO:0005886]	N-acyltransferase activity [GO:0016410]
AYT36_RS07275	BB1437	-2.0635	5.36722	-10.362	1.55199e-07	1.59868e-06	7.76653	Putative nuclease/helicase	BB1437	1134	DNA repair [GO:0006281]		ATP binding [GO:0005524]; ATP-dependent DNA helicase activity [GO:0004003]; DNA binding [GO:0003677]; exonuclease activity [GO:0004527]
AYT36_RS07375	BB1455	-1.83903	6.56425	-13.2303	9.06578e-09	1.48064e-07	10.5194	Putative xanthine/uracil family permease	BB1455	437		integral component of membrane [GO:0016021]	transmembrane transporter activity [GO:0022857]
AYT36_RS07405	BB1461	-1.58571	6.59559	-12.2096	2.33225e-08	3.16144e-07	9.51182	Dihydropteroate synthase (DHPS) (EC 2.5.1.15) (Dihydropteroate pyrophosphorylase)	folP BB1461	280	folic acid biosynthetic process [GO:0046656]; tetrahydrofolate biosynthetic process [GO:0046654]		dihydropteroate synthase activity [GO:0004156]; metal ion binding [GO:0046872]
AYT36_RS07410	BB1462	-1.73716	7.03435	-14.3797	3.36672e-09	6.65966e-08	11.4823	Phosphoglucosamine mutase (EC 5.4.2.10)	glmM BB1462	452	carbohydrate metabolic process [GO:0005975]		magnesium ion binding [GO:0000287]; phosphoglucosamine mutase activity [GO:0008966]
AYT36_RS07970	BB1572	-1.64891	8.81373	-17.8151	2.53824e-10	8.65301e-09	14.0013	Biotin carboxylase (EC 6.3.4.14)	accC BB1572	456			ATP binding [GO:0005524]; biotin carboxylase activity [GO:0004075]; metal ion binding [GO:0046872]
AYT36_RS08030	BB1584	-1.84944	4.4999	-7.7808	3.64253e-06	2.29507e-05	4.65594	Putative LysR-family transcriptional regulator	BB1584	314	transcription, DNA-templated [GO:0006351]		DNA binding [GO:0003677]; DNA binding transcription factor activity [GO:0003700]
AYT36_RS08155	BB1609	-2.12787	5.48293	-8.93529	8.16392e-07	6.50624e-06	6.03506	Putative type III secretion protein	bscF BB1609	88	pathogenesis [GO:0009405]; protein transport [GO:0015031]
AYT36_RS08225	BB1623	-2.62212	5.92719	-14.3338	3.49783e-09	6.86432e-08	11.61	Uncharacterized protein	bcr4 BB1623	173
AYT36_RS08230	BB1624	-2.01418	4.40169	-6.35817	2.8681e-05	0.00013371	2.57332	Putative type III secretion protein	bscI BB1624	142	protein secretion [GO:0009306]
AYT36_RS08235	BB1625	-2.3449	5.47168	-11.8079	3.44651e-08	4.37644e-07	9.31341	Lipoprotein	bscJ BB1625	274	protein secretion [GO:0009306]	cell outer membrane [GO:0009279]; integral component of membrane [GO:0016021]
AYT36_RS08245	BB1627	-2.48396	3.16213	-6.50589	2.28654e-05	0.00011065	3.0023	Putative type III secretion protein	bscL BB1627	187	nodulation [GO:0009877]
AYT36_RS08250	BB1628	-1.93457	5.19699	-9.13384	6.40434e-07	5.26449e-06	6.32274	Putative ATP synthase in type III secretion system	bscN BB1628	444	ATP biosynthetic process [GO:0006754]; protein secretion by the type III secretion system [GO:0030254]	cytoplasm [GO:0005737]; type III protein secretion system complex [GO:0030257]	ATP binding [GO:0005524]; proton-transporting ATPase activity, rotational mechanism [GO:0046961]
AYT36_RS08260	BB1630	-2.81441	6.08126	-11.6874	3.88355e-08	4.79648e-07	9.14386	Uncharacterized protein	bscP BB1630	182
AYT36_RS08265	BB1631	-3.04367	6.43578	-15.0709	1.91889e-09	4.29157e-08	12.1966	Putative type III secretion protein	bscQ BB1631	359	protein secretion by the type III secretion system [GO:0030254]
AYT36_RS08270	BB1632	-2.14446	4.44789	-6.92992	1.21269e-05	6.50922e-05	3.45875	Putative type III secretion protein	bscR BB1632	223	protein secretion [GO:0009306]	integral component of membrane [GO:0016021]; plasma membrane [GO:0005886]
AYT36_RS08280	BB1634	-2.99382	4.77605	-9.69477	3.29442e-07	3.0403e-06	7.12816	Putative type III secretion protein	bscT BB1634	266	protein targeting [GO:0006605]	integral component of membrane [GO:0016021]; intracellular [GO:0005622]; plasma membrane [GO:0005886]
AYT36_RS08285	BB1635	-2.83898	5.30602	-11.1084	6.99436e-08	7.94668e-07	8.63635	Putative type III secretion protein	bscU BB1635	349	protein secretion [GO:0009306]	integral component of membrane [GO:0016021]
AYT36_RS08290	BB1636	-2.8028	3.04146	-6.5892	2.01484e-05	9.91447e-05	3.14226	Uncharacterized protein	bscW BB1636	132	regulation of protein secretion [GO:0050708]	cytoplasm [GO:0005737]
AYT36_RS08295	BB1637	-1.8956	6.51211	-11.9674	2.94755e-08	3.86137e-07	9.30231	Putative type III secretion protein	bscC BB1637	600	protein secretion [GO:0009306]	cell outer membrane [GO:0009279]
AYT36_RS08320	BB1642	-2.02825	6.97902	-13.2723	8.73213e-09	1.4356e-07	10.5134	Putative regulator	BB1642	673	signal transduction [GO:0007165]	integral component of membrane [GO:0016021]	catalytic activity [GO:0003824]
AYT36_RS08725	BB1722	-2.27772	7.60164	-17.922	2.35995e-10	8.25151e-09	14.2089	Uncharacterized protein	BB1722	503			electron transfer activity [GO:0009055]; heme binding [GO:0020037]; metal ion binding [GO:0046872]
AYT36_RS08730	BB1723	-3.65079	6.16744	-15.9651	9.58864e-10	2.44142e-08	12.9144	Putative exported protein	BB1723	362
AYT36_RS08735	BB1724	-3.47421	5.79922	-16.2601	7.68626e-10	2.08537e-08	13.1194	Putative exported protein	BB1724	368
AYT36_RS08740	BB1725	-2.19753	5.64892	-11.1486	6.70873e-08	7.63964e-07	8.59859	Putative membrane protein	BB1725	277	transmembrane transport [GO:0055085]	integral component of membrane [GO:0016021]
AYT36_RS08995	BB1773	-1.97337	5.37458	-8.98515	7.67821e-07	6.18869e-06	6.1057	Putative permease component of branched-chain amino acid transport system	BB1773	649		integral component of membrane [GO:0016021]; plasma membrane [GO:0005886]	transmembrane transporter activity [GO:0022857]
AYT36_RS09005	BB1775	-2.33528	3.98873	-6.3339	2.97775e-05	0.000138173	2.63831	Putative ATP-binding component of ABC transporter	BB1775	256			ATPase activity [GO:0016887]; ATP binding [GO:0005524]
AYT36_RS09050	BB1784	-1.6664	6.07065	-9.2034	5.8877e-07	4.92958e-06	6.22494	Putative flavocytochrome	BB1784	468		integral component of membrane [GO:0016021]	metal ion binding [GO:0046872]; oxidoreductase activity [GO:0016491]
AYT36_RS09065	BB1787	-4.12863	3.34616	-6.48596	2.35712e-05	0.000113402	3.0004	Putative exported protein	BB1787	321		outer membrane-bounded periplasmic space [GO:0030288]
AYT36_RS09070	BB1788	-3.50385	2.90385	-6.8989	1.26925e-05	6.76886e-05	3.59515	Putative sulfatase	BB1788	521	metabolic process [GO:0008152]		sulfuric ester hydrolase activity [GO:0008484]
AYT36_RS09200	BB1814	-2.66175	4.48226	-9.51848	4.04659e-07	3.58773e-06	6.93162	Putative oligopeptide transport system permease protein	BB1814	325	transmembrane transport [GO:0055085]	integral component of membrane [GO:0016021]; plasma membrane [GO:0005886]
AYT36_RS09205	BB1815	-2.28605	4.42628	-8.2252	2.01248e-06	1.39552e-05	5.30569	Putative oligopeptide transport integral membrane protein	BB1815	483	transmembrane transport [GO:0055085]	integral component of membrane [GO:0016021]; plasma membrane [GO:0005886]
AYT36_RS09210	BB1816	-3.14437	5.79792	-15.528	1.33988e-09	3.21378e-08	12.5818	Putative ABC transporter, ATP-binding protein	BB1816	558	peptide transport [GO:0015833]		ATPase activity [GO:0016887]; ATP binding [GO:0005524]
AYT36_RS09215	BB1817	-2.73586	3.59619	-6.75857	1.56244e-05	8.01301e-05	3.35388	Probable MarR-family transcriptional regulator	BB1817	183	transcription, DNA-templated [GO:0006351]		DNA binding [GO:0003677]; DNA binding transcription factor activity [GO:0003700]
AYT36_RS09460	BB_RS09325	-1.71515	10.0545	-11.9039	3.13638e-08	4.0447e-07	8.84041
AYT36_RS09475	BB_RS09340	-1.56649	9.85355	-10.8493	9.17708e-08	9.99215e-07	7.70487
AYT36_RS09485	BB1865	-1.98277	5.47802	-10.4118	1.46949e-07	1.52637e-06	7.80001	Maf-like protein BB1865	BB1865	207		cytoplasm [GO:0005737]	nucleoside-triphosphate diphosphatase activity [GO:0047429]
AYT36_RS09800	BB1927	-2.06232	6.84562	-13.4199	7.66009e-09	1.28923e-07	10.6699	Threonine synthase (EC 4.2.3.1)	thrC BB1927	468			threonine synthase activity [GO:0004795]
AYT36_RS09885	BB1944	-3.15157	5.95397	-16.0147	9.23659e-10	2.37934e-08	12.9517	NAD(P) transhydrogenase subunit beta (EC 1.6.1.2) (Nicotinamide nucleotide transhydrogenase subunit beta)	pntB BB1944	478		integral component of membrane [GO:0016021]; plasma membrane [GO:0005886]	NAD(P)+ transhydrogenase (AB-specific) activity [GO:0008750]; NADP binding [GO:0050661]
AYT36_RS09890	BB1945	-2.93656	1.6722	-5.04805	0.000244318	0.000856668	0.787645	NAD(P) transhydrogenase, subunit alpha part 2 (EC 1.6.1.2)	pntAB BB1945	105		integral component of membrane [GO:0016021]	NAD(P)+ transhydrogenase (AB-specific) activity [GO:0008750]
AYT36_RS10090	BB1981	-2.73953	6.97771	-18.0446	2.17198e-10	7.7582e-09	14.3643	MotA/TolQ/ExbB proton channel family protein	exbB BB1981	325	protein transport [GO:0015031]	integral component of membrane [GO:0016021]
AYT36_RS10095	BB1982	-2.54465	5.79055	-13.867	5.19044e-09	9.58013e-08	11.2175	Biopolymer transport protein ExbD/TolR	exbD BB1982	155	protein transport [GO:0015031]	integral component of membrane [GO:0016021]; plasma membrane [GO:0005886]	transmembrane transporter activity [GO:0022857]
AYT36_RS10105	BB1984	-1.94218	6.33649	-12.0801	2.6419e-08	3.51663e-07	9.44521	Sensor kinase protein	BB1984	372		integral component of membrane [GO:0016021]; intracellular [GO:0005622]	ATP binding [GO:0005524]; phosphorelay sensor kinase activity [GO:0000155]
AYT36_RS10110	BB1985	-1.55953	6.61484	-10.7559	1.01341e-07	1.09382e-06	7.96753	Probable potassium transport system protein kup	kup trkD BB1985	636		integral component of membrane [GO:0016021]; plasma membrane [GO:0005886]	potassium ion transmembrane transporter activity [GO:0015079]
AYT36_RS10275	BB2018	-2.04239	7.32242	-17.1713	3.97085e-10	1.21699e-08	13.6873	Putative exported protein	BB2018	1726		extracellular space [GO:0005615]	endopeptidase inhibitor activity [GO:0004866]
AYT36_RS10300	BB2023	-2.20995	5.32624	-11.7333	3.71069e-08	4.64069e-07	9.24679	Lipoprotein	BB2023	222
AYT36_RS10305	BB2024	-1.73057	6.0376	-11.5773	4.33491e-08	5.2752e-07	8.96017	Bifunctional protein PutA [Includes: Proline dehydrogenase (EC 1.5.5.2) (Proline oxidase); Delta-1-pyrroline-5-carboxylate dehydrogenase (P5C dehydrogenase) (EC 1.2.1.88) (L-glutamate gamma-semialdehyde dehydrogenase)]	putA BB2024	1273	proline biosynthetic process [GO:0006561]; proline catabolic process to glutamate [GO:0010133]; transcription, DNA-templated [GO:0006351]		1-pyrroline-5-carboxylate dehydrogenase activity [GO:0003842]; DNA binding [GO:0003677]; DNA binding transcription factor activity [GO:0003700]; oxidoreductase activity, acting on the aldehyde or oxo group of donors, NAD or NADP as acceptor [GO:0016620]; proline dehydrogenase activity [GO:0004657]
AYT36_RS10320	BB2027	-2.77775	4.07845	-6.34039	2.94801e-05	0.000137178	2.66499	Putative ABC transport protein, ATP-binding component	BB2027	362		integral component of membrane [GO:0016021]; plasma membrane [GO:0005886]	ATP binding [GO:0005524]; transmembrane transporter activity [GO:0022857]
AYT36_RS10325	BB2028	-3.13801	3.33105	-6.22087	3.55005e-05	0.000160047	2.57826	Putative ABC transport protein, ATP-binding component	BB2028	267			ATPase activity [GO:0016887]; ATP binding [GO:0005524]
AYT36_RS10330	BB2029	-2.46447	4.28338	-6.25871	3.34648e-05	0.000152294	2.48079	Putative ABC transport protein, ATP-binding component	BB2029	243			ATPase activity [GO:0016887]; ATP binding [GO:0005524]; branched-chain amino acid transmembrane transporter activity [GO:0015658]
AYT36_RS10820	BB2122	-2.19236	5.98878	-12.7451	1.40898e-08	2.06971e-07	10.1605	Formate dehydrogenase iron-sulfur subunit	fdhB BB2122	209			electron transfer activity [GO:0009055]
AYT36_RS10830	BB2124	-2.16203	6.53283	-15.4131	1.46519e-09	3.44771e-08	12.4266	Formate dehydrogenase subunit C (EC 1.2.1.2)	fdhC BB2124	385	respiratory electron transport chain [GO:0022904]	formate dehydrogenase complex [GO:0009326]; integral component of membrane [GO:0016021]	electron transfer activity [GO:0009055]; formate dehydrogenase (NAD+) activity [GO:0008863]
AYT36_RS10895	BB2137	-1.71388	6.7897	-9.20016	5.91076e-07	4.94056e-06	6.09462	Putative membrane protein	BB2137	209		integral component of membrane [GO:0016021]
AYT36_RS10900	BB2138	-1.88404	7.13703	-14.5532	2.917e-09	6.0095e-08	11.6273	Putative membrane protein	BB2138	555		integral component of membrane [GO:0016021]
AYT36_RS10905	BB2139	-2.0019	8.10103	-16.0828	8.77517e-10	2.31749e-08	12.7757	N-(5'-phosphoribosyl)anthranilate isomerase (PRAI) (EC 5.3.1.24)	trpF BB2139	218	tryptophan biosynthetic process [GO:0000162]		phosphoribosylanthranilate isomerase activity [GO:0004640]
AYT36_RS10990	BB2155	-1.64725	6.56366	-11.4444	4.95613e-08	5.902e-07	8.7325	Phosphoenolpyruvate-protein phosphotransferase (EC 2.7.3.9) (Phosphotransferase system, enzyme I)	ptsI BB2155	564	phosphoenolpyruvate-dependent sugar phosphotransferase system [GO:0009401]	cytoplasm [GO:0005737]	kinase activity [GO:0016301]; metal ion binding [GO:0046872]; phosphoenolpyruvate-protein phosphotransferase activity [GO:0008965]
AYT36_RS11115	BB2180	-2.00793	6.22284	-13.6532	6.24305e-09	1.10619e-07	10.9602	Probable ABC transporter ATP-binding protein	BB2180	641			ATPase activity [GO:0016887]; ATP binding [GO:0005524]
AYT36_RS11310	BB2216	-2.53463	5.54823	-13.0454	1.07068e-08	1.67695e-07	10.5021	Uncharacterized protein	BB2216	350
AYT36_RS11750	BB2304	-1.91142	6.96358	-12.3813	1.98018e-08	2.76947e-07	9.65036	Putative competence protein	BB2304	824	establishment of competence for transformation [GO:0030420]	integral component of membrane [GO:0016021]
AYT36_RS12040	BB2360	-2.39457	1.93726	-5.09456	0.000225508	0.00079747	0.844488	Putative peptidase	BB2360	418	metabolic process [GO:0008152]		hydrolase activity [GO:0016787]
AYT36_RS12415	BB2435	-1.98201	5.03405	-8.34228	1.72774e-06	1.22371e-05	5.3324	Uncharacterized protein	BB2435	207
AYT36_RS12505	BB2453	-3.16949	3.38798	-7.12194	9.17067e-06	5.12175e-05	3.90481	Putative exported protein	BB2453	334		outer membrane-bounded periplasmic space [GO:0030288]
AYT36_RS13335	BB2617	-1.85897	7.16539	-13.6005	6.53682e-09	1.1348e-07	10.7787	Acyl-[acyl-carrier-protein]--UDP-N-acetylglucosamine O-acyltransferase (UDP-N-acetylglucosamine acyltransferase) (EC 2.3.1.129)	lpxA BB2617	264	lipid A biosynthetic process [GO:0009245]	cytoplasm [GO:0005737]	acyl-[acyl-carrier-protein]-UDP-N-acetylglucosamine O-acyltransferase activity [GO:0008780]
AYT36_RS13340	BB2618	-1.55252	6.58511	-10.99	7.91306e-08	8.81648e-07	8.23114	Lipid-A-disaccharide synthase (EC 2.4.1.182)	lpxB pgsB BB2618	393	lipid A biosynthetic process [GO:0009245]		lipid-A-disaccharide synthase activity [GO:0008915]
AYT36_RS13345	BB2619	-1.72235	5.12232	-8.54403	1.33311e-06	9.80577e-06	5.55937	Ribonuclease HII (RNase HII) (EC 3.1.26.4)	rnhB BB2619	201		cytoplasm [GO:0005737]	metal ion binding [GO:0046872]; RNA binding [GO:0003723]; RNA-DNA hybrid ribonuclease activity [GO:0004523]
AYT36_RS13350	BB2620	-2.1247	6.65321	-11.6288	4.11716e-08	5.05983e-07	8.94642	Putative RNA methyltransferase	BB2620	257	RNA processing [GO:0006396]		RNA binding [GO:0003723]; RNA methyltransferase activity [GO:0008173]
AYT36_RS13455	BB2641	-3.42366	4.38776	-4.19939	0.00110745	0.00327877	-1.00143	Probable transcriptional regulator	BB2641	245	regulation of transcription, DNA-templated [GO:0006355]; transcription, DNA-templated [GO:0006351]		DNA binding [GO:0003677]
AYT36_RS13460	BB2642	-2.46887	3.98526	-4.8897	0.000321657	0.00109087	0.237529	Putative glutamine-binding periplasmic protein	BB2642	247		membrane [GO:0016020]	ionotropic glutamate receptor activity [GO:0004970]
AYT36_RS13465	BB2643	-3.86061	2.15107	-4.57811	0.000557948	0.00177124	0.0025191	Glutamine transport system permease	BB2643	222	nitrogen compound transport [GO:0071705]	ATP-binding cassette (ABC) transporter complex [GO:0043190]	transmembrane transporter activity [GO:0022857]
AYT36_RS13475	BB2645	-3.52889	3.9143	-4.47877	0.000666774	0.00207427	-0.391214	Formimidoylglutamase (EC 3.5.3.8) (Formiminoglutamase) (Formiminoglutamate hydrolase)	hutG BB2645	317	histidine catabolic process to glutamate and formamide [GO:0019556]; histidine catabolic process to glutamate and formate [GO:0019557]		formimidoylglutamase activity [GO:0050415]; metal ion binding [GO:0046872]
AYT36_RS13565	BB2663	-1.87121	4.76343	-7.58589	4.76002e-06	2.89982e-05	4.32941	Putative membrane protein	BB2663	240		integral component of membrane [GO:0016021]
AYT36_RS14780	BB2907	-2.45413	4.94432	-6.11649	4.18232e-05	0.000184089	2.10901	High-affinity branched-chain amino acid transport system, permease protein	livM BB2907	412		integral component of membrane [GO:0016021]; plasma membrane [GO:0005886]	transmembrane transporter activity [GO:0022857]
AYT36_RS14865	BB2924	-1.68585	5.36573	-7.27821	7.33104e-06	4.22748e-05	3.73491	Capsular polysaccharide biosynthesis protein	wbpP BB2924	341	carbohydrate metabolic process [GO:0005975]		coenzyme binding [GO:0050662]; racemase and epimerase activity, acting on carbohydrates and derivatives [GO:0016857]
AYT36_RS15185	BB2988	-1.89998	7.10723	-14.7417	2.50062e-09	5.29555e-08	11.7929	Hemolysin activator-like protein	fhaC BB2988	583	protein transport [GO:0015031]
AYT36_RS15445	BB3040	-2.16099	3.68059	-6.88775	1.29026e-05	6.86069e-05	3.51154	Putative pH adaptation potassium efflux protein	phaG BB3040	108		integral component of membrane [GO:0016021]	monovalent cation:proton antiporter activity [GO:0005451]
AYT36_RS15455	BB3042	-2.19572	3.12296	-5.80681	6.86222e-05	0.000287151	1.90464	Putative pH adaptation potassium efflux protein	phaE BB3042	159		integral component of membrane [GO:0016021]	cation transmembrane transporter activity [GO:0008324]
AYT36_RS15460	BB3043	-2.39792	5.90584	-12.05	2.7201e-08	3.61104e-07	9.50604	Putative pH adaptation potassium efflux protein	phaD BB3043	542		integral component of membrane [GO:0016021]
AYT36_RS15695	BB3090	-1.78195	8.72556	-14.389	3.34096e-09	6.63515e-08	11.2979	Putative conserved DNA-binding protein	BB3090	156			DNA binding [GO:0003677]
AYT36_RS15760	BB3103	-2.11142	4.51432	-6.92724	1.21747e-05	6.52714e-05	3.43834	ABC transporter, ATP-binding protein	BB3103	588		integral component of membrane [GO:0016021]	ATPase activity, coupled to transmembrane movement of substances [GO:0042626]; ATP binding [GO:0005524]
AYT36_RS16040	BB3158	-1.94376	5.42741	-8.84132	9.1709e-07	7.15936e-06	5.90821	Putative phage-related protein	BB3158	135
AYT36_RS16090	BB3167	-2.40171	7.74462	-21.6872	2.28209e-11	1.31751e-09	16.6035	Protein HflC	hflC BB3167	299	regulation of peptidase activity [GO:0052547]	integral component of membrane [GO:0016021]
AYT36_RS16095	BB3168	-1.51891	8.58373	-16.6205	5.89587e-10	1.67274e-08	13.1285	Protein HflK	hflK BB3168	380		integral component of membrane [GO:0016021]
AYT36_RS16110	BB3171	-2.36886	5.98284	-13.4869	7.22073e-09	1.23199e-07	10.8569	Histidinol-phosphate aminotransferase 1 (EC 2.6.1.9) (Imidazole acetol-phosphate transaminase 1)	hisC1 his1 BB3171	356	histidine biosynthetic process [GO:0000105]		histidinol-phosphate transaminase activity [GO:0004400]; pyridoxal phosphate binding [GO:0030170]
AYT36_RS16115	BB3172	-1.85647	7.23557	-14.6696	2.65189e-09	5.53221e-08	11.7125	GTPase Der (GTP-binding protein EngA)	der engA BB3172	451	ribosome biogenesis [GO:0042254]		GTP binding [GO:0005525]
AYT36_RS16120	BB3173	-1.59354	7.39892	-12.8177	1.31782e-08	1.96486e-07	9.99265	Outer membrane protein assembly factor BamB	bamB BB3173	386	Gram-negative-bacterium-type cell outer membrane assembly [GO:0043165]; protein insertion into membrane [GO:0051205]	cell outer membrane [GO:0009279]
AYT36_RS16205	BB3190	-1.53433	5.95587	-8.69265	1.10444e-06	8.36796e-06	5.57714	Uncharacterized protein	BB3190	84
AYT36_RS16265	BB3202	-3.52597	1.44563	-6.05518	4.60821e-05	0.000199649	2.34463	Probable probable inner membrane component of binding-protein-dependent transport system	BB3202	276	transmembrane transport [GO:0055085]	integral component of membrane [GO:0016021]; plasma membrane [GO:0005886]
AYT36_RS16285	BB3206	-2.13677	4.72383	-7.13991	8.93623e-06	5.03043e-05	3.71746	Uncharacterized protein	BB3206	458
AYT36_RS16370	BB3223	-2.20937	7.00775	-13.6249	6.39922e-09	1.12269e-07	10.8451	Putative aminotransferase	BB3223	446			pyridoxal phosphate binding [GO:0030170]; transaminase activity [GO:0008483]
AYT36_RS16375	BB3224	-1.58375	7.00509	-11.3226	5.60978e-08	6.53816e-07	8.52735	Putative cell surface protein	BB3224	334
AYT36_RS16380	BB3225	-2.36891	7.13186	-15.6033	1.26403e-09	3.05582e-08	12.5254	Conserved inner membrane protein	BB3225	866		integral component of membrane [GO:0016021]
AYT36_RS16385	BB3226	-2.03288	4.41747	-6.88757	1.29061e-05	6.86069e-05	3.39115	Putative membrane protein	BB3226	403		integral component of membrane [GO:0016021]
AYT36_RS16390	BB3227	-1.60775	5.66812	-9.06298	6.9807e-07	5.68196e-06	6.11789	DNA topoisomerase 4 subunit A (EC 5.99.1.3) (Topoisomerase IV subunit A)	parC BB3227	771	chromosome segregation [GO:0007059]; DNA topological change [GO:0006265]	chromosome [GO:0005694]; extrinsic component of plasma membrane [GO:0019897]	ATP binding [GO:0005524]; DNA binding [GO:0003677]; DNA topoisomerase type II (ATP-hydrolyzing) activity [GO:0003918]
AYT36_RS16475	BB3244	-2.03477	7.38316	-14.9676	2.08399e-09	4.57833e-08	11.956	tRNA pseudouridine synthase B (EC 5.4.99.25) (tRNA pseudouridine(55) synthase) (Psi55 synthase) (tRNA pseudouridylate synthase) (tRNA-uridine isomerase)	truB BB3244	244	pseudouridine synthesis [GO:0001522]; tRNA processing [GO:0008033]		pseudouridine synthase activity [GO:0009982]; RNA binding [GO:0003723]
AYT36_RS16620	BB3270	-1.62436	6.97243	-11.3455	5.48013e-08	6.41718e-07	8.56034	Probable short-chain dehydrogenase	BB3270	238
AYT36_RS16640	BB3274	-1.79098	5.47323	-7.35318	6.59166e-06	3.86851e-05	3.83188	Putative exported protein	BB3274	443			oxidoreductase activity [GO:0016491]
AYT36_RS16645	BB3275	-2.94028	4.24762	-8.43978	1.52341e-06	1.09778e-05	5.63157	Putative fluoride ion transporter CrcB	crcB BB3275	128		integral component of membrane [GO:0016021]; plasma membrane [GO:0005886]
AYT36_RS16650	BB3276	-2.00704	4.69834	-6.1332	4.07358e-05	0.000179941	2.14819	Putative membrane protein	BB3276	186		integral component of membrane [GO:0016021]
AYT36_RS16655	BB3277	-3.65394	3.6242	-8.72985	1.05401e-06	8.06343e-06	5.99384	Transport permease protein	nodJ BB3277	261	nodulation [GO:0009877]; oligosaccharide transport [GO:0015772]; transmembrane transport [GO:0055085]	ATP-binding cassette (ABC) transporter complex [GO:0043190]	transporter activity [GO:0005215]
AYT36_RS16930	BB3331	-1.95901	4.82197	-7.96489	2.84088e-06	1.85105e-05	4.85865	Putative membrane protein	BB3331	324		integral component of membrane [GO:0016021]
AYT36_RS16980	BB3341	-1.63283	6.28414	-9.06296	6.98086e-07	5.68196e-06	6.0043	Putative transmembrane transport protein	BB3341	417	transmembrane transport [GO:0055085]	integral component of membrane [GO:0016021]
AYT36_RS16990	BB3343	-1.77625	6.20677	-10.5887	1.21243e-07	1.28253e-06	7.86369	UvrABC system protein C (Protein UvrC) (Excinuclease ABC subunit C)	uvrC BB3343	609	nucleotide-excision repair [GO:0006289]; SOS response [GO:0009432]	cytoplasm [GO:0005737]; excinuclease repair complex [GO:0009380]	DNA binding [GO:0003677]; excinuclease ABC activity [GO:0009381]
AYT36_RS16995	BB3344	-1.92895	6.40467	-13.2123	9.21259e-09	1.48356e-07	10.5296	Beta-hexosaminidase (EC 3.2.1.52) (Beta-N-acetylhexosaminidase) (N-acetyl-beta-glucosaminidase)	nagZ BB3344	353	carbohydrate metabolic process [GO:0005975]; cell cycle [GO:0007049]; cell division [GO:0051301]; cell wall organization [GO:0071555]; peptidoglycan biosynthetic process [GO:0009252]; peptidoglycan turnover [GO:0009254]; regulation of cell shape [GO:0008360]	cytoplasm [GO:0005737]	beta-N-acetylhexosaminidase activity [GO:0004563]; N-acetyl-beta-D-galactosaminidase activity [GO:0102148]
AYT36_RS17005	BB3346	-2.65758	5.81701	-14.008	4.60148e-09	8.65393e-08	11.3412	Pyridoxine 5'-phosphate synthase (PNP synthase) (EC 2.6.99.2)	pdxJ BB3346	248	pyridoxine biosynthetic process [GO:0008615]	cytoplasm [GO:0005737]	pyridoxine 5'-phosphate synthase activity [GO:0033856]
AYT36_RS17010	BB3347	-2.26708	6.20002	-11.7334	3.70998e-08	4.64069e-07	9.13598	Putative efflux system outer membrane component	BB3347	499		integral component of membrane [GO:0016021]; plasma membrane [GO:0005886]	efflux transmembrane transporter activity [GO:0015562]
AYT36_RS17015	BB3348	-1.7748	8.57831	-18.008	2.22634e-10	7.89555e-09	14.16	Efflux pump membrane transporter	BB3348	1076	drug transmembrane transport [GO:0006855]	integral component of membrane [GO:0016021]; plasma membrane [GO:0005886]	efflux transmembrane transporter activity [GO:0015562]
AYT36_RS17045	BB3354	-1.56896	5.11964	-8.58106	1.27176e-06	9.43841e-06	5.5954	Putative ABC-transporter ATP-binding component	BB3354	264			ATPase activity [GO:0016887]; ATP binding [GO:0005524]
AYT36_RS17065	BB3358	-2.34482	3.38714	-5.64923	8.87425e-05	0.000356189	1.62232	Putative exported protein	BB3358	323		outer membrane-bounded periplasmic space [GO:0030288]
AYT36_RS17220	BB_RS17040	-1.61952	10.0974	-11.4419	4.96886e-08	5.902e-07	8.34922
AYT36_RS17285	BB3397	-2.7876	5.2284	-11.0548	7.3957e-08	8.32645e-07	8.58424	Putative transferase	BB3397	370			transferase activity [GO:0016740]
AYT36_RS17290	BB3398	-2.29074	4.67276	-9.33618	5.02115e-07	4.34321e-06	6.68047	Putative transferase	BB3398	250		integral component of membrane [GO:0016021]	transferase activity [GO:0016740]
AYT36_RS17295	BB3399	-2.40056	5.90033	-13.6444	6.29101e-09	1.10762e-07	11.0069	Uncharacterized protein	BB3399	283	carbohydrate metabolic process [GO:0005975]		hydrolase activity, acting on carbon-nitrogen (but not peptide) bonds [GO:0016810]
AYT36_RS17300	BB3400	-2.22471	4.82553	-6.91584	1.23803e-05	6.61724e-05	3.36573	Putative transferase	BB3400	367			transferase activity [GO:0016740]
AYT36_RS17360	BB3412	-1.78066	4.1861	-7.04207	1.02949e-05	5.67306e-05	3.64468	Putative 3-methyladenine DNA glycosylase (EC 3.2.2.-)	BB3412	238	base-excision repair [GO:0006284]		alkylbase DNA N-glycosylase activity [GO:0003905]; DNA binding [GO:0003677]
AYT36_RS17370	BB3414	-2.31537	4.8237	-7.20271	8.16536e-06	4.6492e-05	3.80595	Putative inner membrane permease polyamine transport protein	BB3414	269	transmembrane transport [GO:0055085]	integral component of membrane [GO:0016021]; plasma membrane [GO:0005886]
AYT36_RS17535	BB3447	-2.17699	4.25703	-7.94505	2.91743e-06	1.89347e-05	4.9442	Sulfate adenylyltransferase subunit 1 (EC 2.7.7.4)	cysN BB3447	432	hydrogen sulfide biosynthetic process [GO:0070814]		ATP binding [GO:0005524]; GTPase activity [GO:0003924]; GTP binding [GO:0005525]; sulfate adenylyltransferase (ATP) activity [GO:0004781]
AYT36_RS17540	BB3448	-2.24837	3.44864	-6.8581	1.34794e-05	7.08952e-05	3.4948	Sulfate adenylyltransferase (EC 2.7.7.4)	cysD BB3448	302	sulfate reduction [GO:0019419]		ATP binding [GO:0005524]; sulfate adenylyltransferase (ATP) activity [GO:0004781]
AYT36_RS17545	BB3449	-2.46306	2.22155	-5.19097	0.000191173	0.000695366	0.988622	Phosphoadenosine phosphosulfate reductase (EC 1.8.4.8)	cysH BB3449	250	cysteine biosynthetic process [GO:0019344]; hydrogen sulfide biosynthetic process [GO:0070814]; sulfate assimilation, phosphoadenylyl sulfate reduction by phosphoadenylyl-sulfate reductase (thioredoxin) [GO:0019379]	cytoplasm [GO:0005737]	phosphoadenylyl-sulfate reductase (thioredoxin) activity [GO:0004604]
AYT36_RS17550	BB3450	-2.50466	4.00915	-7.54804	5.01661e-06	3.02642e-05	4.44221	Sulfate/thiosulfate import ATP-binding protein CysA (EC 3.6.3.25) (Sulfate-transporting ATPase)	cysA BB3450	354		ATP-binding cassette (ABC) transporter complex [GO:0043190]	ATPase-coupled sulfate transmembrane transporter activity [GO:0015419]; ATPase-coupled thiosulfate transmembrane transporter activity [GO:0102025]; ATP binding [GO:0005524]
AYT36_RS17645	BB3469	-2.89008	5.75944	-13.9438	4.8601e-09	9.00388e-08	11.2961	3-phosphoshikimate 1-carboxyvinyltransferase (EC 2.5.1.19) (5-enolpyruvylshikimate-3-phosphate synthase) (EPSP synthase) (EPSPS)	aroA BB3469	442	aromatic amino acid family biosynthetic process [GO:0009073]; chorismate biosynthetic process [GO:0009423]	cytoplasm [GO:0005737]	3-phosphoshikimate 1-carboxyvinyltransferase activity [GO:0003866]
AYT36_RS17650	BB3470	-2.72659	5.36592	-10.776	9.91973e-08	1.07536e-06	8.26938	Prephenate dehydrogenase (EC 1.3.1.12)	tyrA BB3470	299	tyrosine biosynthetic process [GO:0006571]	integral component of membrane [GO:0016021]	prephenate dehydrogenase (NAD+) activity [GO:0008977]; prephenate dehydrogenase (NADP+) activity [GO:0004665]
AYT36_RS17655	BB3471	-2.50812	5.82446	-13.2062	9.26289e-09	1.48356e-07	10.6245	p-protein [includes: chorismate mutase and prephenate dehydratase] (EC 5.4.99.5)	pheA BB3471	361	chorismate metabolic process [GO:0046417]; L-phenylalanine biosynthetic process [GO:0009094]	cytoplasm [GO:0005737]	chorismate mutase activity [GO:0004106]; prephenate dehydratase activity [GO:0004664]
AYT36_RS17660	BB3472	-1.9685	6.33246	-10.2013	1.85381e-07	1.8632e-06	7.41342	Phosphoserine aminotransferase (EC 2.6.1.52) (Phosphohydroxythreonine aminotransferase) (PSAT)	serC BB3472	377	L-serine biosynthetic process [GO:0006564]; pyridoxine biosynthetic process [GO:0008615]	cytoplasm [GO:0005737]	O-phospho-L-serine:2-oxoglutarate aminotransferase activity [GO:0004648]
AYT36_RS17690		-2.93911	16.3707	-31.8475	1.94092e-13	3.88387e-11	21.3611
AYT36_RS17830	BB3504	-2.98735	4.17582	-8.91986	8.32087e-07	6.6101e-06	6.23645	Uncharacterized protein	BB3504	304
AYT36_RS18200	BB3582	-3.14716	4.51536	-10.5096	1.32085e-07	1.38355e-06	8.04409	Uncharacterized protein	BB3582	156
AYT36_RS18275	BB3597	-1.65795	5.96199	-10.0661	2.15641e-07	2.12011e-06	7.29523	Polyphenol oxidase	BB3597	251
AYT36_RS18280	BB3598	-1.55223	7.54288	-12.782	1.36188e-08	2.00645e-07	9.9354	Pseudouridine synthase (EC 5.4.99.-)	rluD BB3598	320	pseudouridine synthesis [GO:0001522]		lyase activity [GO:0016829]; pseudouridine synthase activity [GO:0009982]; RNA binding [GO:0003723]
AYT36_RS18355	BB3613	-2.80199	2.76996	-4.62251	0.000515444	0.00166073	-0.0182203	Uncharacterized protein	BB3613	116
AYT36_RS18470	BB3638	-3.15555	0.735116	-5.19807	0.000188872	0.000688005	1.03226	Putative lytic murein transglycosylase (EC 3.2.1.-)	BB3638	211	metabolic process [GO:0008152]		hydrolase activity, acting on glycosyl bonds [GO:0016798]
AYT36_RS18795	BB3702	-2.03238	6.0253	-12.0022	2.84943e-08	3.75262e-07	9.41876	Cell division protein FtsB	ftsB BB3702	118	cell cycle [GO:0007049]; cell division [GO:0051301]	integral component of membrane [GO:0016021]; plasma membrane [GO:0005886]
AYT36_RS18800	BB3703	-1.64579	7.35835	-15.1411	1.81482e-09	4.10716e-08	12.0812	Enolase (EC 4.2.1.11) (2-phospho-D-glycerate hydro-lyase) (2-phosphoglycerate dehydratase)	eno BB3703	428	glycolytic process [GO:0006096]	cell surface [GO:0009986]; extracellular region [GO:0005576]; phosphopyruvate hydratase complex [GO:0000015]	magnesium ion binding [GO:0000287]; phosphopyruvate hydratase activity [GO:0004634]
AYT36_RS18810	BB3705	-2.23477	6.36631	-12.5881	1.63022e-08	2.32587e-07	9.9632	2-dehydro-3-deoxyphosphooctonate aldolase (EC 2.5.1.55) (3-deoxy-D-manno-octulosonic acid 8-phosphate synthase) (KDO-8-phosphate synthase) (KDO 8-P synthase) (KDOPS) (Phospho-2-dehydro-3-deoxyoctonate aldolase)	kdsA BB3705	285	lipopolysaccharide biosynthetic process [GO:0009103]	cytoplasm [GO:0005737]	3-deoxy-8-phosphooctulonate synthase activity [GO:0008676]
AYT36_RS18855	BB3714	-2.47068	4.41847	-5.80241	6.91138e-05	0.000288604	1.71527	Putative L-asparaginase	BB3714	326			hydrolase activity [GO:0016787]
AYT36_RS18860	BB3715	-1.9461	4.35489	-6.47978	2.37947e-05	0.000114256	2.76914	Putative transcriptional regulator	BB3715	294	carbohydrate derivative metabolic process [GO:1901135]; transcription, DNA-templated [GO:0006351]		carbohydrate derivative binding [GO:0097367]; DNA binding [GO:0003677]; DNA binding transcription factor activity [GO:0003700]
AYT36_RS19000	BB3743	-2.64616	4.86652	-9.61636	3.60862e-07	3.26974e-06	7.01261	LysR-family transcriptional regulator	BB3743	306	transcription, DNA-templated [GO:0006351]		DNA binding [GO:0003677]; DNA binding transcription factor activity [GO:0003700]
AYT36_RS19005	BB3744	-2.80075	4.80233	-8.69697	1.09845e-06	8.33913e-06	5.90011	DNA repair protein RecO (Recombination protein O)	recO BB3744	195	DNA recombination [GO:0006310]; DNA repair [GO:0006281]
AYT36_RS19310	BB3805	-1.59533	6.11173	-8.87895	8.75254e-07	6.8869e-06	5.7966	Cell division protein ZipA	BB3805	352	cell septum assembly [GO:0090529]	integral component of membrane [GO:0016021]; plasma membrane [GO:0005886]
AYT36_RS19420	BB3827	-4.62906	7.09951	-23.5468	8.26991e-12	6.03825e-10	17.5543	Putative membrane protein	BB3827	109		integral component of membrane [GO:0016021]
AYT36_RS19425	BB3828	-3.02382	7.79871	-23.0823	1.05781e-11	6.91055e-10	17.3934	NADH-quinone oxidoreductase subunit N (EC 1.6.5.11) (NADH dehydrogenase I subunit N) (NDH-1 subunit N)	nuoN BB3828	494	ATP synthesis coupled electron transport [GO:0042773]	integral component of membrane [GO:0016021]; plasma membrane [GO:0005886]	NADH dehydrogenase (ubiquinone) activity [GO:0008137]; quinone binding [GO:0048038]
AYT36_RS19430	BB3829	-2.26132	6.90873	-15.9533	9.67419e-10	2.45063e-08	12.82	NADH-ubiquinone oxidoreductase, chain M (EC 1.6.5.3)	nuoM BB3829	500	ATP synthesis coupled electron transport [GO:0042773]	integral component of membrane [GO:0016021]	NADH dehydrogenase (ubiquinone) activity [GO:0008137]
AYT36_RS19435	BB3830	-2.43698	8.03676	-23.142	1.02459e-11	6.85332e-10	17.4056	NADH-ubiquinone oxidoreductase, chain L (EC 1.6.5.3)	nuoL BB3830	670	ATP synthesis coupled electron transport [GO:0042773]	integral component of membrane [GO:0016021]	NADH dehydrogenase (ubiquinone) activity [GO:0008137]
AYT36_RS19455	BB3834	-1.67858	7.02241	-13.4025	7.77873e-09	1.30478e-07	10.6054	NADH-quinone oxidoreductase subunit H (EC 1.6.5.11) (NADH dehydrogenase I subunit H) (NDH-1 subunit H)	nuoH BB3834	357		integral component of membrane [GO:0016021]; plasma membrane [GO:0005886]	oxidoreductase activity [GO:0016491]; quinone binding [GO:0048038]
AYT36_RS19460	BB3835	-1.85901	8.31552	-15.2857	1.61893e-09	3.72129e-08	12.1037	NADH-quinone oxidoreductase (EC 1.6.5.11)	nuoG BB3835	775	ATP synthesis coupled electron transport [GO:0042773]	membrane [GO:0016020]	4 iron, 4 sulfur cluster binding [GO:0051539]; electron transfer activity [GO:0009055]; metal ion binding [GO:0046872]; molybdopterin cofactor binding [GO:0043546]; NADH dehydrogenase (ubiquinone) activity [GO:0008137]
AYT36_RS19465	BB3836	-2.03812	8.1277	-18.6413	1.46057e-10	5.71004e-09	14.6479	NADH-quinone oxidoreductase subunit F (EC 1.6.5.11)	nuoF BB3836	455			4 iron, 4 sulfur cluster binding [GO:0051539]; FMN binding [GO:0010181]; metal ion binding [GO:0046872]; NAD binding [GO:0051287]; NADH dehydrogenase (ubiquinone) activity [GO:0008137]; quinone binding [GO:0048038]
AYT36_RS19730	BB3886	-2.42332	5.72626	-11.4657	4.85052e-08	5.8312e-07	8.93627	Acetolactate synthase small subunit (EC 2.2.1.6)	ilvH BB3886	163	branched-chain amino acid biosynthetic process [GO:0009082]		acetolactate synthase activity [GO:0003984]
AYT36_RS19810	BB3901	-1.56453	6.181	-9.54558	3.91992e-07	3.50674e-06	6.62291	UPF0056 inner membrane protein	mar BB3901	219		integral component of membrane [GO:0016021]; plasma membrane [GO:0005886]
AYT36_RS20000	BB3938	-1.51517	5.44108	-8.58487	1.26563e-06	9.4211e-06	5.53292	Ferrochelatase (EC 4.99.1.1) (Heme synthase) (Protoheme ferro-lyase)	hemH BB3938	362	heme biosynthetic process [GO:0006783]	cytoplasm [GO:0005737]	ferrochelatase activity [GO:0004325]; metal ion binding [GO:0046872]
AYT36_RS20445	BB4024	-3.26845	3.83635	-6.53412	2.19036e-05	0.000106723	3.01876	Putative ABC transport ATP-binding subunit	BB4024	330	peptide transport [GO:0015833]		ATPase activity [GO:0016887]; ATP binding [GO:0005524]
AYT36_RS20450	BB4025	-3.3189	3.16533	-6.40206	2.68052e-05	0.000125721	2.86825	Putative ABC transport ATP-binding subunit	BB4025	324	peptide transport [GO:0015833]		ATPase activity [GO:0016887]; ATP binding [GO:0005524]
AYT36_RS20455	BB4026	-3.09931	3.6331	-6.73305	1.62307e-05	8.27363e-05	3.32757	Putative binding-protein-dependent permease	BB4026	304	transmembrane transport [GO:0055085]	integral component of membrane [GO:0016021]; plasma membrane [GO:0005886]
AYT36_RS20790	BB4093	-1.89477	5.24289	-9.30453	5.21456e-07	4.47155e-06	6.52316	Uncharacterized protein	BB4093	302
AYT36_RS20825	BB4100	-2.91119	6.30078	-16.5966	5.99932e-10	1.68286e-08	13.3756	Ribosomal RNA small subunit methyltransferase A (EC 2.1.1.182) (16S rRNA (adenine(1518)-N(6)/adenine(1519)-N(6))-dimethyltransferase) (16S rRNA dimethyladenosine transferase) (16S rRNA dimethylase) (S-adenosylmethionine-6-N', N'-adenosyl(rRNA) dimethyltransferase)	rsmA ksgA BB4100	265		cytoplasm [GO:0005737]	16S rRNA (adenine(1518)-N(6)/adenine(1519)-N(6))-dimethyltransferase activity [GO:0052908]; RNA binding [GO:0003723]; rRNA (adenine-N6,N6-)-dimethyltransferase activity [GO:0000179]
AYT36_RS20830	BB4101	-2.05854	6.43302	-12.9292	1.1899e-08	1.80287e-07	10.2688	Chaperone SurA (Peptidyl-prolyl cis-trans isomerase SurA) (PPIase SurA) (EC 5.2.1.8) (Rotamase SurA)	surA BB4101	519	Gram-negative-bacterium-type cell outer membrane assembly [GO:0043165]; maintenance of stationary phase [GO:0060274]; protein folding [GO:0006457]; protein stabilization [GO:0050821]	outer membrane-bounded periplasmic space [GO:0030288]	peptide binding [GO:0042277]; peptidyl-prolyl cis-trans isomerase activity [GO:0003755]; unfolded protein binding [GO:0051082]
AYT36_RS21270	BB4188	-2.20873	6.53458	-16.0313	9.12152e-10	2.37112e-08	12.9146	Uncharacterized protein	BB4188	239
AYT36_RS21295	BB4193	-2.48363	8.40404	-24.5017	5.05735e-12	4.25589e-10	18.1097	Cell division protein FtsZ	ftsZ BB4193	394	cell septum assembly [GO:0090529]; FtsZ-dependent cytokinesis [GO:0043093]; protein polymerization [GO:0051258]	cell division site [GO:0032153]; cytoplasm [GO:0005737]	GTPase activity [GO:0003924]; GTP binding [GO:0005525]
AYT36_RS21300	BB4194	-3.40614	6.64813	-19.6981	7.44027e-11	3.2983e-09	15.451	Cell division protein FtsA	ftsA BB4194	408	FtsZ-dependent cytokinesis [GO:0043093]	cell division site [GO:0032153]; cytoplasmic side of plasma membrane [GO:0009898]
AYT36_RS21305	BB4195	-3.42166	6.59195	-18.5016	1.60106e-10	6.02216e-09	14.6929	Cell division protein FtsQ	ftsQ BB4195	273	cell septum assembly [GO:0090529]; FtsZ-dependent cytokinesis [GO:0043093]	cell division site [GO:0032153]; integral component of plasma membrane [GO:0005887]
AYT36_RS21310	BB4196	-3.45534	5.20686	-12.701	1.46766e-08	2.13693e-07	10.2081	D-alanine--D-alanine ligase (EC 6.3.2.4) (D-Ala-D-Ala ligase) (D-alanylalanine synthetase)	ddl ddlB BB4196	316	cell wall organization [GO:0071555]; peptidoglycan biosynthetic process [GO:0009252]; regulation of cell shape [GO:0008360]	cytoplasm [GO:0005737]	ATP binding [GO:0005524]; D-alanine-D-alanine ligase activity [GO:0008716]; metal ion binding [GO:0046872]
AYT36_RS21315	BB4197	-3.03816	6.95765	-17.3608	3.4753e-10	1.08521e-08	13.8965	UDP-N-acetylmuramate--L-alanine ligase (EC 6.3.2.8) (UDP-N-acetylmuramoyl-L-alanine synthetase)	murC BB4197	468	cell cycle [GO:0007049]; cell division [GO:0051301]; cell wall organization [GO:0071555]; peptidoglycan biosynthetic process [GO:0009252]; regulation of cell shape [GO:0008360]	cytoplasm [GO:0005737]	ATP binding [GO:0005524]; UDP-N-acetylmuramate-L-alanine ligase activity [GO:0008763]
AYT36_RS21320	BB4198	-3.61836	6.65286	-22.7419	1.27079e-11	8.08906e-10	17.155	UDP-N-acetylglucosamine--N-acetylmuramyl-(pentapeptide) pyrophosphoryl-undecaprenol N-acetylglucosamine transferase (EC 2.4.1.227) (Undecaprenyl-PP-MurNAc-pentapeptide-UDPGlcNAc GlcNAc transferase)	murG BB4198	357	carbohydrate metabolic process [GO:0005975]; cell cycle [GO:0007049]; cell division [GO:0051301]; cell wall organization [GO:0071555]; lipid glycosylation [GO:0030259]; peptidoglycan biosynthetic process [GO:0009252]; regulation of cell shape [GO:0008360]	plasma membrane [GO:0005886]	UDP-N-acetyl-D-glucosamine:N-acetylmuramoyl-L-alanyl-D-glutamyl-meso-2,6-diaminopimelyl-D-alanyl-D-alanine-diphosphoundecaprenol 4-beta-N-acetylglucosaminlytransferase activity [GO:0051991]; undecaprenyldiphospho-muramoylpentapeptide beta-N-acetylglucosaminyltransferase activity [GO:0050511]
AYT36_RS21325	BB4199	-3.63197	5.97509	-15.3444	1.54603e-09	3.61661e-08	12.4396	Probable peptidoglycan glycosyltransferase FtsW (PGT) (EC 2.4.1.129) (Cell division protein FtsW) (Cell wall polymerase) (Peptidoglycan polymerase) (PG polymerase)	ftsW BB4199	397	cell wall organization [GO:0071555]; FtsZ-dependent cytokinesis [GO:0043093]; peptidoglycan biosynthetic process [GO:0009252]; regulation of cell shape [GO:0008360]	cell division site [GO:0032153]; integral component of plasma membrane [GO:0005887]	peptidoglycan glycosyltransferase activity [GO:0008955]
AYT36_RS21330	BB4200	-2.98523	7.13294	-18.8098	1.30855e-10	5.15632e-09	14.8766	UDP-N-acetylmuramoylalanine--D-glutamate ligase (EC 6.3.2.9) (D-glutamic acid-adding enzyme) (UDP-N-acetylmuramoyl-L-alanyl-D-glutamate synthetase)	murD BB4200	510	cell cycle [GO:0007049]; cell division [GO:0051301]; cell wall organization [GO:0071555]; peptidoglycan biosynthetic process [GO:0009252]; regulation of cell shape [GO:0008360]	cytoplasm [GO:0005737]	ATP binding [GO:0005524]; tetrahydrofolylpolyglutamate synthase activity [GO:0004326]; UDP-N-acetylmuramoylalanine-D-glutamate ligase activity [GO:0008764]
AYT36_RS21335	BB4201	-2.81882	6.4686	-17.0257	4.40313e-10	1.29368e-08	13.6787	Phospho-N-acetylmuramoyl-pentapeptide-transferase (EC 2.7.8.13) (UDP-MurNAc-pentapeptide phosphotransferase)	mraY BB4201	377	cell cycle [GO:0007049]; cell division [GO:0051301]; cell wall organization [GO:0071555]; peptidoglycan biosynthetic process [GO:0009252]; regulation of cell shape [GO:0008360]	integral component of membrane [GO:0016021]; plasma membrane [GO:0005886]	phospho-N-acetylmuramoyl-pentapeptide-transferase activity [GO:0008963]; UDP-N-acetylmuramoyl-L-alanyl-D-glutamyl-meso-2,6-diaminopimelyl-D-alanyl-D-alanine:undecaprenyl-phosphate transferase activity [GO:0051992]
AYT36_RS21340	BB4202	-2.11443	8.52781	-22.3123	1.6079e-11	9.97902e-10	16.9081	Multifunctional fusion protein [Includes: UDP-N-acetylmuramoyl-L-alanyl-D-glutamate--2,6-diaminopimelate ligase (EC 6.3.2.13) (Meso-A2pm-adding enzyme) (Meso-diaminopimelate-adding enzyme) (UDP-MurNAc-L-Ala-D-Glu:meso-diaminopimelate ligase) (UDP-MurNAc-tripeptide synthetase) (UDP-N-acetylmuramyl-tripeptide synthetase); UDP-N-acetylmuramoyl-tripeptide--D-alanyl-D-alanine ligase (EC 6.3.2.10) (D-a…	murE murF BB4202	945	cell cycle [GO:0007049]; cell division [GO:0051301]; cell wall organization [GO:0071555]; peptidoglycan biosynthetic process [GO:0009252]; regulation of cell shape [GO:0008360]	cytoplasm [GO:0005737]	ATP binding [GO:0005524]; magnesium ion binding [GO:0000287]; tetrahydrofolylpolyglutamate synthase activity [GO:0004326]; UDP-N-acetylmuramoylalanyl-D-glutamate-2,6-diaminopimelate ligase activity [GO:0008765]; UDP-N-acetylmuramoyl-tripeptide-D-alanyl-D-alanine ligase activity [GO:0047480]
AYT36_RS21365		-2.2142	15.0472	-23.3248	9.2967e-12	6.50115e-10	17.3624
AYT36_RS21410		-1.55701	10.1341	-10.9172	8.54252e-08	9.44624e-07	7.77189
AYT36_RS21465	BB4220	-1.70566	9.22024	-17.1454	4.0443e-10	1.2319e-08	13.4869	Uncharacterized protein	BB4220	176
AYT36_RS21550	BB4237	-1.85425	10.8467	-19.7247	7.31813e-11	3.27338e-09	15.2353	Tol-Pal system protein TolB	tolB BB4237	441	cell cycle [GO:0007049]; cell division [GO:0051301]; protein import [GO:0017038]	periplasmic space [GO:0042597]
AYT36_RS21710	BB4268	-1.97293	9.86415	-21.2635	2.90946e-11	1.57531e-09	16.2236	Putative membrane protein	BB4268	539		integral component of membrane [GO:0016021]
AYT36_RS21755	BB4276	-2.68071	5.85909	-13.2905	8.59143e-09	1.4196e-07	10.7058	Probable membrane protein	BB4276	1028		integral component of membrane [GO:0016021]	transmembrane transporter activity [GO:0022857]
AYT36_RS21780	BB4281	-1.8019	6.74811	-12.7293	1.42976e-08	2.08787e-07	10.0157	Putative membrane-bound lytic murein transglycosylase D	BB4281	469	peptidoglycan metabolic process [GO:0000270]	membrane [GO:0016020]	lytic transglycosylase activity [GO:0008933]
AYT36_RS21980	BB4322	-2.99463	0.657475	-4.63597	0.000503234	0.00162879	0.112262	Urease accessory protein UreE	ureE BB4322	205	enzyme active site formation [GO:0018307]; protein-containing complex assembly [GO:0065003]; protein folding [GO:0006457]; urea metabolic process [GO:0019627]	cytoplasm [GO:0005737]	nickel cation binding [GO:0016151]
AYT36_RS22305	BB4386	-2.73612	6.43121	-15.243	1.67424e-09	3.83069e-08	12.3243	Putative carbohydrate kinase	BB4386	313			kinase activity [GO:0016301]; phosphotransferase activity, alcohol group as acceptor [GO:0016773]
AYT36_RS22310	BB4387	-2.07332	6.19544	-12.946	1.17177e-08	1.7901e-07	10.317	Possible membrane protein	BB4387	369		integral component of membrane [GO:0016021]
AYT36_RS22315	BB4388	-2.24443	7.39481	-19.6353	7.7371e-11	3.36971e-09	15.3734	Ribosomal protein L11 methyltransferase (L11 Mtase) (EC 2.1.1.-)	prmA BB4388	307		cytoplasm [GO:0005737]	protein methyltransferase activity [GO:0008276]
AYT36_RS22480	BB4421	-1.60126	5.81998	-7.94188	2.9299e-06	1.89908e-05	4.58749	Probable branched-chain amino acid transport system, permease component	BB4421	306		integral component of membrane [GO:0016021]; plasma membrane [GO:0005886]	transmembrane transporter activity [GO:0022857]
AYT36_RS22525	BB4430	-2.16431	5.46759	-11.8517	3.30109e-08	4.2242e-07	9.34764	AcrB/AcrD/AcrF family protein	BB4430	1035		integral component of membrane [GO:0016021]	transmembrane transporter activity [GO:0022857]
AYT36_RS22695	BB4464	-1.73916	5.80901	-10.0287	2.24912e-07	2.20689e-06	7.28405	Uncharacterized protein	BB4464	292			oxidoreductase activity [GO:0016491]
AYT36_RS22845	BB4494	-2.25702	4.5268	-8.1994	2.08169e-06	1.42757e-05	5.25424	Probable ATP-binding component of ABC transporter	BB4494	566	cell redox homeostasis [GO:0045454]; glutathione transmembrane transport [GO:0034775]	cell [GO:0005623]; integral component of membrane [GO:0016021]	ATPase activity, coupled to transmembrane movement of substances [GO:0042626]; ATP binding [GO:0005524]
AYT36_RS22850	BB4495	-1.84501	4.71033	-7.00651	1.08418e-05	5.91531e-05	3.49175	Probable ATP-binding component of ABC transporter	BB4495	583	cysteine transport [GO:0042883]	integral component of membrane [GO:0016021]	ATPase activity, coupled to transmembrane movement of substances [GO:0042626]; ATP binding [GO:0005524]
AYT36_RS22995	BB4524	-1.68216	4.90292	-7.70043	4.06517e-06	2.53563e-05	4.44471	Putative L-lactate dehydrogenase (EC 1.1.1.27)	ldh BB4524	351			L-lactate dehydrogenase activity [GO:0004459]
AYT36_RS23000	BB4525	-2.53619	5.11649	-9.85969	2.72501e-07	2.59189e-06	7.2587	Peptidoglycan glycosyltransferase MrdB (PGT) (EC 2.4.1.129) (Cell elongation protein RodA) (Cell wall polymerase) (Peptidoglycan polymerase) (PG polymerase)	mrdB rodA BB4525	378	cell cycle [GO:0007049]; cell division [GO:0051301]; cell wall organization [GO:0071555]; peptidoglycan biosynthetic process [GO:0009252]; regulation of cell shape [GO:0008360]	integral component of plasma membrane [GO:0005887]	peptidoglycan glycosyltransferase activity [GO:0008955]
AYT36_RS23185	BB4562	-2.55489	4.96067	-8.00537	2.6912e-06	1.7651e-05	4.94062	Uncharacterized protein	BB4562	322	metabolic process [GO:0008152]		hydrolase activity, acting on ester bonds [GO:0016788]; metal ion binding [GO:0046872]
AYT36_RS23190	BB4563	-2.93574	4.96389	-11.2493	6.04743e-08	6.95034e-07	8.80993	Putative exported protein	BB4563	328		outer membrane-bounded periplasmic space [GO:0030288]
AYT36_RS23245	BB4575	-2.2168	3.87111	-7.43638	5.86288e-06	3.4778e-05	4.28602	Uncharacterized protein	BB4575	196			iron ion binding [GO:0005506]; oxidoreductase activity, acting on single donors with incorporation of molecular oxygen, incorporation of two atoms of oxygen [GO:0016702]
AYT36_RS23655	BB4656	-2.73476	5.15897	-6.65648	1.82042e-05	9.08379e-05	2.94959	Putative hemin transport protein	bhuS BB4656	348	iron ion transport [GO:0006826]
AYT36_RS23660	BB4657	-3.19738	4.59122	-8.41891	1.56486e-06	1.12439e-05	5.58818	Putative hemin binding protein	bhuT BB4657	287
AYT36_RS23665	BB4658	-3.38715	4.28788	-8.26293	1.91561e-06	1.33394e-05	5.41374	Putative hemin permease	bhuU BB4658	314		integral component of membrane [GO:0016021]; plasma membrane [GO:0005886]	transporter activity [GO:0005215]
AYT36_RS23670	BB4659	-3.39196	3.99317	-6.83563	1.39349e-05	7.28281e-05	3.46039	Hemin import ATP-binding protein HmuV (EC 3.6.3.-)	hmuV bhuV BB4659	262		plasma membrane [GO:0005886]	ATP binding [GO:0005524]; heme-transporting ATPase activity [GO:0015439]
AYT36_RS24585	BB4841	-2.17083	6.25817	-14.0521	4.43216e-09	8.43129e-08	11.3179	Glutamate synthase [NADPH] small chain	BB4841	492	glutamate biosynthetic process [GO:0006537]		iron-sulfur cluster binding [GO:0051536]; oxidoreductase activity, acting on the CH-NH2 group of donors, NAD or NADP as acceptor [GO:0016639]
AYT36_RS24605	BB4845	-2.19466	7.07393	-14.1747	3.99633e-09	7.69062e-08	11.3257	Putative membrane protein	BB4845	261		ATP-binding cassette (ABC) transporter complex [GO:0043190]
AYT36_RS24610	BB4846	-1.71396	6.15761	-11.9473	3.00595e-08	3.90695e-07	9.32185	Mce related protein	BB4846	168	phospholipid transport [GO:0015914]
AYT36_RS24640	BB4852	-2.05522	6.36246	-12.6179	1.58553e-08	2.26863e-07	9.97992	UDP-N-acetylglucosamine 1-carboxyvinyltransferase (EC 2.5.1.7) (Enoylpyruvate transferase) (UDP-N-acetylglucosamine enolpyruvyl transferase) (EPT)	murA murZ BB4852	422	cell cycle [GO:0007049]; cell division [GO:0051301]; cell wall organization [GO:0071555]; peptidoglycan biosynthetic process [GO:0009252]; regulation of cell shape [GO:0008360]; UDP-N-acetylgalactosamine biosynthetic process [GO:0019277]	cytoplasm [GO:0005737]	UDP-N-acetylglucosamine 1-carboxyvinyltransferase activity [GO:0008760]
AYT36_RS24655	BB4855	-1.88104	5.69957	-10.9979	7.84852e-08	8.77656e-07	8.40645	Histidinol-phosphate aminotransferase 2 (EC 2.6.1.9) (Imidazole acetol-phosphate transaminase 2)	hisC2 BB4855	365	histidine biosynthetic process [GO:0000105]		histidinol-phosphate transaminase activity [GO:0004400]; pyridoxal phosphate binding [GO:0030170]
AYT36_RS25210	BB4963	-2.57475	3.57913	-6.91577	1.23815e-05	6.61724e-05	3.58135	ABC transporter, permease component	BB4963	285	transmembrane transport [GO:0055085]	integral component of membrane [GO:0016021]; plasma membrane [GO:0005886]
AYT36_RS25275	BB4976	-1.83152	5.18842	-7.85648	3.28709e-06	2.10858e-05	4.62093	Possible integral-membrane protein	BB4976	327		cytoplasm [GO:0005737]; integral component of membrane [GO:0016021]	thiosulfate sulfurtransferase activity [GO:0004792]
AYT36_RS25440	BB5009	-2.68316	8.50295	-21.697	2.26943e-11	1.31751e-09	16.5707	Putative exported protein	BB5009	334		outer membrane-bounded periplasmic space [GO:0030288]
AYT36_RS25445	BB5010	-3.72771	6.2389	-16.2632	7.66878e-10	2.08537e-08	13.1358	Putative membrane protein	BB5010	145		integral component of membrane [GO:0016021]
AYT36_RS25450	BB5011	-3.54203	7.93428	-29.5271	4.98417e-13	7.27836e-11	20.4067	Putative membrane protein. Also similar to BP3051, 42.886% identity (43.776% ungapped) in 492 aa overlap	BB5011	507		integral component of membrane [GO:0016021]
AYT36_RS25460	BB5013	-1.67451	9.43938	-13.6793	6.10324e-09	1.09002e-07	10.6049	Putative cold shock-like protein	BB5013	68	regulation of transcription, DNA-templated [GO:0006355]	cytoplasm [GO:0005737]	DNA binding [GO:0003677]

## Sheet: Upregulated
Supplementary file 1: Upregulated genes
Locus_Tag	Old_Locus_Tag	logFC	AveExpr	t	P-value	adj. P-value	B	Protein names	Gene names	Length	Function [CC]	Gene ontology (biological process)	Gene ontology (cellular component)	Gene ontology (molecular function)
AYT36_RS00045		2.95711	5.7155	12.1195	2.54318e-08	3.39432e-07	9.36734
AYT36_RS00055		1.66563	8.32543	15.8438	1.05124e-09	2.63606e-08	12.4687
AYT36_RS00070	BB0010	1.80439	9.39096	18.5791	1.52141e-10	5.90139e-09	14.4757	50S ribosomal protein L11	rplK BB0010	143	Forms part of the ribosomal stalk which helps the ribosome interact with GTP-bound translation factors. {ECO:0000255|HAMAP-Rule:MF_00736}.	translation [GO:0006412]	ribosome [GO:0005840]	rRNA binding [GO:0019843]; structural constituent of ribosome [GO:0003735]
AYT36_RS00120	BB0020	2.0537	5.82686	9.35292	4.92194e-07	4.27976e-06	6.23099	Probable two-component response regulator	BB0020	244		phosphorelay signal transduction system [GO:0000160]; regulation of transcription, DNA-templated [GO:0006355]; transcription, DNA-templated [GO:0006351]	intracellular [GO:0005622]	DNA binding [GO:0003677]
AYT36_RS00140	BB0024	1.69123	10.1508	15.3107	1.58736e-09	3.6657e-08	11.9819	30S ribosomal protein S12	rpsL BB0024	125	With S4 and S5 plays an important role in translational accuracy. {ECO:0000255|HAMAP-Rule:MF_00403}.; Interacts with and stabilizes bases of the 16S rRNA that are involved in tRNA selection in the A site and with the mRNA backbone. Located at the interface of the 30S and 50S subunits, it traverses the body of the 30S subunit contacting proteins on the other side and probably holding the rRNA stru…	translation [GO:0006412]	small ribosomal subunit [GO:0015935]	rRNA binding [GO:0019843]; structural constituent of ribosome [GO:0003735]; tRNA binding [GO:0000049]
AYT36_RS00145	BB0025	2.78944	10.4897	26.3808	2.02329e-12	2.23237e-10	18.9682	30S ribosomal protein S7	rpsG BB0025	156	One of the primary rRNA binding proteins, it binds directly to 16S rRNA where it nucleates assembly of the head domain of the 30S subunit. Is located at the subunit interface close to the decoding center, probably blocks exit of the E-site tRNA. {ECO:0000255|HAMAP-Rule:MF_00480}.	translation [GO:0006412]	small ribosomal subunit [GO:0015935]	rRNA binding [GO:0019843]; structural constituent of ribosome [GO:0003735]; tRNA binding [GO:0000049]
AYT36_RS00160	BB0028	1.66487	10.8831	15.5994	1.26787e-09	3.05582e-08	12.208	30S ribosomal protein S10	rpsJ BB0028	103	Involved in the binding of tRNA to the ribosomes. {ECO:0000255|HAMAP-Rule:MF_00508}.	translation [GO:0006412]	ribosome [GO:0005840]	RNA binding [GO:0003723]; structural constituent of ribosome [GO:0003735]
AYT36_RS00165	BB0029	2.10158	11.7056	27.8535	1.03028e-12	1.21794e-10	19.6573	50S ribosomal protein L3	rplC BB0029	233	One of the primary rRNA binding proteins, it binds directly near the 3'-end of the 23S rRNA, where it nucleates assembly of the 50S subunit. {ECO:0000255|HAMAP-Rule:MF_01325}.	translation [GO:0006412]	ribosome [GO:0005840]	rRNA binding [GO:0019843]; structural constituent of ribosome [GO:0003735]
AYT36_RS00170	BB0030	2.04736	8.85915	19.9739	6.27423e-11	2.91136e-09	15.4192	50S ribosomal protein L4	rplD BB0030	205	One of the primary rRNA binding proteins, this protein initially binds near the 5'-end of the 23S rRNA. It is important during the early stages of 50S assembly. It makes multiple contacts with different domains of the 23S rRNA in the assembled 50S subunit and ribosome. {ECO:0000255|HAMAP-Rule:MF_01328}.; Forms part of the polypeptide exit tunnel. {ECO:0000255|HAMAP-Rule:MF_01328}.	translation [GO:0006412]	ribosome [GO:0005840]	rRNA binding [GO:0019843]; structural constituent of ribosome [GO:0003735]
AYT36_RS00175	BB0031	2.26254	6.98942	14.426	3.23999e-09	6.51278e-08	11.3646	50S ribosomal protein L23	rplW BB0031	98	One of the early assembly proteins it binds 23S rRNA. One of the proteins that surrounds the polypeptide exit tunnel on the outside of the ribosome. Forms the main docking site for trigger factor binding to the ribosome. {ECO:0000255|HAMAP-Rule:MF_01369}.	translation [GO:0006412]	ribosome [GO:0005840]	rRNA binding [GO:0019843]; structural constituent of ribosome [GO:0003735]
AYT36_RS00185	BB0033	1.47659	6.79432	12.6822	1.49348e-08	2.16816e-07	9.78622	30S ribosomal protein S19	rpsS BB0033	91	Protein S19 forms a complex with S13 that binds strongly to the 16S ribosomal RNA. {ECO:0000255|HAMAP-Rule:MF_00531}.	translation [GO:0006412]	small ribosomal subunit [GO:0015935]	rRNA binding [GO:0019843]; structural constituent of ribosome [GO:0003735]
AYT36_RS00230	BB0041	2.81652	11.7956	30.8516	2.88474e-13	5.30471e-11	20.9633	50S ribosomal protein L14	rplN BB0041	122	Binds to 23S rRNA. Forms part of two intersubunit bridges in the 70S ribosome. {ECO:0000255|HAMAP-Rule:MF_01367}.	translation [GO:0006412]	large ribosomal subunit [GO:0015934]	rRNA binding [GO:0019843]; structural constituent of ribosome [GO:0003735]
AYT36_RS00235	BB0042	3.37203	10.0918	25.0461	3.85216e-12	3.50665e-10	18.3061	50S ribosomal protein L24	rplX BB0042	106	One of two assembly initiator proteins, it binds directly to the 5'-end of the 23S rRNA, where it nucleates assembly of the 50S subunit. {ECO:0000255|HAMAP-Rule:MF_01326}.; One of the proteins that surrounds the polypeptide exit tunnel on the outside of the subunit. {ECO:0000255|HAMAP-Rule:MF_01326}.	translation [GO:0006412]	ribosome [GO:0005840]	rRNA binding [GO:0019843]; structural constituent of ribosome [GO:0003735]
AYT36_RS00240	BB0043	2.32366	10.5444	16.2891	7.52283e-10	2.07505e-08	12.7647	50S ribosomal protein L5	rplE BB0043	179	This is 1 of the proteins that binds and probably mediates the attachment of the 5S RNA into the large ribosomal subunit, where it forms part of the central protuberance. In the 70S ribosome it contacts protein S13 of the 30S subunit (bridge B1b), connecting the 2 subunits; this bridge is implicated in subunit movement. Contacts the P site tRNA; the 5S rRNA and some of its associated proteins mig…	translation [GO:0006412]	ribosome [GO:0005840]	rRNA binding [GO:0019843]; structural constituent of ribosome [GO:0003735]; tRNA binding [GO:0000049]
AYT36_RS00245	BB0044	2.22458	9.32562	17.4319	3.30679e-10	1.05282e-08	13.6587	30S ribosomal protein S14	rpsN BB0044	101	Binds 16S rRNA, required for the assembly of 30S particles and may also be responsible for determining the conformation of the 16S rRNA at the A site. {ECO:0000255|HAMAP-Rule:MF_00537}.	translation [GO:0006412]	ribosome [GO:0005840]	rRNA binding [GO:0019843]; structural constituent of ribosome [GO:0003735]
AYT36_RS00250	BB0045	1.74356	9.71685	16.8774	4.89599e-10	1.40512e-08	13.2356	30S ribosomal protein S8	rpsH BB0045	131	One of the primary rRNA binding proteins, it binds directly to 16S rRNA central domain where it helps coordinate assembly of the platform of the 30S subunit. {ECO:0000255|HAMAP-Rule:MF_01302}.	translation [GO:0006412]	ribosome [GO:0005840]	rRNA binding [GO:0019843]; structural constituent of ribosome [GO:0003735]
AYT36_RS00255	BB0046	1.26909	10.6501	14.4591	3.15234e-09	6.36234e-08	11.2469	50S ribosomal protein L6	rplF BB0046	177	This protein binds to the 23S rRNA, and is important in its secondary structure. It is located near the subunit interface in the base of the L7/L12 stalk, and near the tRNA binding site of the peptidyltransferase center. {ECO:0000255|HAMAP-Rule:MF_01365}.	translation [GO:0006412]	ribosome [GO:0005840]	rRNA binding [GO:0019843]; structural constituent of ribosome [GO:0003735]
AYT36_RS00290	BB0053	1.61042	5.77339	8.93342	8.18275e-07	6.51079e-06	5.71614	50S ribosomal protein L36	rpmJ BB0053	37		translation [GO:0006412]	ribosome [GO:0005840]	structural constituent of ribosome [GO:0003735]
AYT36_RS00295	BB0054	1.3389	8.5976	14.4126	3.27617e-09	6.55415e-08	11.2575	30S ribosomal protein S13	rpsM BB0054	121	Located at the top of the head of the 30S subunit, it contacts several helices of the 16S rRNA. In the 70S ribosome it contacts the 23S rRNA (bridge B1a) and protein L5 of the 50S subunit (bridge B1b), connecting the 2 subunits; these bridges are implicated in subunit movement. Contacts the tRNAs in the A and P-sites. {ECO:0000255|HAMAP-Rule:MF_01315}.	translation [GO:0006412]	ribosome [GO:0005840]	rRNA binding [GO:0019843]; structural constituent of ribosome [GO:0003735]; tRNA binding [GO:0000049]
AYT36_RS00325	BB0060	1.50461	6.46683	12.4364	1.87975e-08	2.63642e-07	9.58655	Putative periplasmic divalent cation tolerance protein	cutA BB0060	113		response to metal ion [GO:0010038]
AYT36_RS00505	BB0095	1.88431	4.08997	9.36353	4.86019e-07	4.23348e-06	6.57948	Malate synthase G (EC 2.3.3.9)	glcB BB0095	725	Involved in the glycolate utilization. Catalyzes the condensation and subsequent hydrolysis of acetyl-coenzyme A (acetyl-CoA) and glyoxylate to form malate and CoA. {ECO:0000255|HAMAP-Rule:MF_00641}.	glyoxylate cycle [GO:0006097]; tricarboxylic acid cycle [GO:0006099]	cytoplasm [GO:0005737]	malate synthase activity [GO:0004474]; metal ion binding [GO:0046872]
AYT36_RS00510	BB0096	1.91559	4.28052	10.3975	1.49272e-07	1.54404e-06	7.76882	GntR-family transcriptional regulator	glcC BB0096	254		transcription, DNA-templated [GO:0006351]		DNA binding [GO:0003677]; DNA binding transcription factor activity [GO:0003700]
AYT36_RS00515	BB0097	3.93418	5.12027	23.3857	9.00208e-12	6.38505e-10	17.5376	Putative dehydrogenase	BB0097	375				oxidoreductase activity [GO:0016491]
AYT36_RS00590	BB0113	2.52424	6.9446	17.4314	3.30795e-10	1.05282e-08	13.7666	Uncharacterized protein	BB0113	99
AYT36_RS00900	BB0176	1.87724	5.09811	10.0226	2.26462e-07	2.21652e-06	7.18946	Uncharacterized protein	BB0176	186
AYT36_RS00910	BB0178	4.11578	8.29197	43.224	4.24602e-15	2.34239e-12	25.1335	ATP-dependent protease ATPase subunit HslU (Unfoldase HslU)	hslU htpI BB0178	444	ATPase subunit of a proteasome-like degradation complex; this subunit has chaperone activity. The binding of ATP and its subsequent hydrolysis by HslU are essential for unfolding of protein substrates subsequently hydrolyzed by HslV. HslU recognizes the N-terminal part of its protein substrates and unfolds these before they are guided to HslV for hydrolysis. {ECO:0000255|HAMAP-Rule:MF_00249}.		HslUV protease complex [GO:0009376]	ATPase activity [GO:0016887]; ATP binding [GO:0005524]; peptidase activity, acting on L-amino acid peptides [GO:0070011]
AYT36_RS00915	BB0179	5.95867	6.5329	44.3702	3.0576e-15	1.89762e-12	25.0243	ATP-dependent protease subunit HslV (EC 3.4.25.2)	hslV BB0179	179	Protease subunit of a proteasome-like degradation complex believed to be a general protein degrading machinery. {ECO:0000255|HAMAP-Rule:MF_00248}.	proteolysis involved in cellular protein catabolic process [GO:0051603]	HslUV protease complex [GO:0009376]; proteasome core complex [GO:0005839]	metal ion binding [GO:0046872]; threonine-type endopeptidase activity [GO:0004298]
AYT36_RS00920	BB0180	3.83755	9.32748	37.5293	2.49381e-14	8.25451e-12	23.4308	ompQ	dksA BB0180	154	Transcription factor that acts by binding directly to the RNA polymerase (RNAP). Required for negative regulation of rRNA expression and positive regulation of several amino acid biosynthesis promoters. {ECO:0000256|HAMAP-Rule:MF_00926}.	regulation of gene expression [GO:0010468]	cytoplasm [GO:0005737]	zinc ion binding [GO:0008270]
AYT36_RS00925	BB0181	1.47978	10.457	15.8217	1.06914e-09	2.65415e-08	12.3954	Uncharacterized protein	BB0181	369
AYT36_RS01055	BB0209	2.12535	10.265	11.0329	7.56619e-08	8.49912e-07	7.87598	Putative ATP-dependent RNA helicase	BB0209	574				ATP binding [GO:0005524]; helicase activity [GO:0004386]; nucleic acid binding [GO:0003676]
AYT36_RS01175	BB0233	2.91215	6.18288	20.4096	4.81493e-11	2.34374e-09	15.8343	Putative AMP-binding enzyme	BB0233	658		metabolic process [GO:0008152]		catalytic activity [GO:0003824]
AYT36_RS01180	BB0234	1.45354	8.15397	11.4532	4.91233e-08	5.87704e-07	8.40623	Cyclic nucleotide-binding protein	BB0234	236		regulation of transcription, DNA-templated [GO:0006355]; transcription, DNA-templated [GO:0006351]		DNA binding [GO:0003677]
AYT36_RS01185	BB0235	5.12355	7.92458	36.908	3.07327e-14	9.53675e-12	23.2011	Probable transporter	BB0235	211		amino acid transport [GO:0006865]	integral component of membrane [GO:0016021]; plasma membrane [GO:0005886]
AYT36_RS01245	BB0247	1.36514	7.32129	11.5499	4.45572e-08	5.40895e-07	8.57482	Peptide deformylase 1 (PDF 1) (EC 3.5.1.88) (Polypeptide deformylase 1)	def1 BB0247	170	Removes the formyl group from the N-terminal Met of newly synthesized proteins. Requires at least a dipeptide for an efficient rate of reaction. N-terminal L-methionine is a prerequisite for activity but the enzyme has broad specificity at other positions. {ECO:0000255|HAMAP-Rule:MF_00163}.	translation [GO:0006412]		metal ion binding [GO:0046872]; peptide deformylase activity [GO:0042586]
AYT36_RS01485	BB0295	1.5962	6.28592	13.4658	7.35586e-09	1.25075e-07	10.5973	Protein-export protein SecB	secB BB0295	175	One of the proteins required for the normal export of preproteins out of the cell cytoplasm. It is a molecular chaperone that binds to a subset of precursor proteins, maintaining them in a translocation-competent state. It also specifically binds to its receptor SecA. {ECO:0000255|HAMAP-Rule:MF_00821}.	protein tetramerization [GO:0051262]; protein transport [GO:0015031]	cytoplasm [GO:0005737]	unfolded protein binding [GO:0051082]
AYT36_RS01575	BB0313	2.67907	9.90344	25.9853	2.44054e-12	2.59945e-10	18.7806	50S ribosomal protein L27	rpmA BB0313	86		translation [GO:0006412]	ribosome [GO:0005840]	structural constituent of ribosome [GO:0003735]
AYT36_RS01580	BB0314	1.63194	12.213	18.5273	1.57416e-10	5.96619e-09	14.4009	50S ribosomal protein L21	rplU BB0314	103	This protein binds to 23S rRNA in the presence of protein L20. {ECO:0000255|HAMAP-Rule:MF_01363}.	translation [GO:0006412]	ribosome [GO:0005840]	rRNA binding [GO:0019843]; structural constituent of ribosome [GO:0003735]
AYT36_RS01595		1.96417	9.77462	17.7981	2.56808e-10	8.6738e-09	13.9147
AYT36_RS01935		2.41295	6.98682	13.1811	9.47375e-09	1.50488e-07	10.2312
AYT36_RS01955	BB0386	1.42539	6.43622	11.9343	3.0444e-08	3.94659e-07	9.08449	Glutaredoxin	BB0386	108		cell redox homeostasis [GO:0045454]	cell [GO:0005623]	2 iron, 2 sulfur cluster binding [GO:0051537]; electron transfer activity [GO:0009055]; metal ion binding [GO:0046872]; protein disulfide oxidoreductase activity [GO:0015035]
AYT36_RS02550	BB0501	4.22015	8.043	25.6722	2.8365e-12	2.81665e-10	18.6623	Chaperone protein HtpG (Heat shock protein HtpG) (High temperature protein G)	htpG BB0501	635	Molecular chaperone. Has ATPase activity. {ECO:0000255|HAMAP-Rule:MF_00505}.	protein folding [GO:0006457]; response to stress [GO:0006950]	cytoplasm [GO:0005737]	ATP binding [GO:0005524]; unfolded protein binding [GO:0051082]
AYT36_RS02555	BB0502	2.97943	5.56259	18.5667	1.53386e-10	5.90357e-09	14.6953	Probable glutathione S-transferase	BB0502	206				transferase activity [GO:0016740]
AYT36_RS02560	BB0503	2.33431	4.11392	11.4249	5.05507e-08	5.97582e-07	8.90438	N-acetylmuramoyl-L-alanine amidase	ampD BB0503	193		peptidoglycan catabolic process [GO:0009253]		N-acetylmuramoyl-L-alanine amidase activity [GO:0008745]
AYT36_RS04255	BB0841	1.7029	7.03792	14.9721	2.07639e-09	4.57833e-08	11.8354	Putative exported protein	BB0841	90			integral component of membrane [GO:0016021]
AYT36_RS04320	BB0854	1.87883	7.30575	18.4219	1.68761e-10	6.25299e-09	14.4461	Aminomethyltransferase (EC 2.1.2.10) (Glycine cleavage system T protein)	gcvT BB0854	366	The glycine cleavage system catalyzes the degradation of glycine. {ECO:0000255|HAMAP-Rule:MF_00259}.	glycine catabolic process [GO:0006546]		aminomethyltransferase activity [GO:0004047]; transaminase activity [GO:0008483]
AYT36_RS04325	BB0855	4.03873	6.07634	25.3613	3.29906e-12	3.14997e-10	18.5598	Glycine cleavage system H protein	gcvH BB0855	103	The glycine cleavage system catalyzes the degradation of glycine. The H protein shuttles the methylamine group of glycine from the P protein to the T protein. {ECO:0000256|HAMAP-Rule:MF_00272}.	glycine decarboxylation via glycine cleavage system [GO:0019464]	glycine cleavage complex [GO:0005960]
AYT36_RS04335	BB0857	1.41192	5.7045	10.2277	1.80012e-07	1.82028e-06	7.33184	Putative GntR-family transcriptional regulator	BB0857	246		transcription, DNA-templated [GO:0006351]		DNA binding [GO:0003677]; DNA binding transcription factor activity [GO:0003700]
AYT36_RS04510	BB0892	1.50804	6.14532	11.0742	7.24739e-08	8.17802e-07	8.21124	Homogentisate 1,2-dioxygenase (HGDO) (EC 1.13.11.5) (Homogentisate oxygenase) (Homogentisic acid oxidase) (Homogentisicase)	hmgA BB0892	432	Involved in the catabolism of homogentisate (2,5-dihydroxyphenylacetate or 2,5-OH-PhAc), a central intermediate in the degradation of phenylalanine and tyrosine. Catalyzes the oxidative ring cleavage of the aromatic ring of homogentisate to yield maleylacetoacetate. {ECO:0000255|HAMAP-Rule:MF_00334}.	L-phenylalanine catabolic process [GO:0006559]; tyrosine catabolic process [GO:0006572]		homogentisate 1,2-dioxygenase activity [GO:0004411]; metal ion binding [GO:0046872]
AYT36_RS04565	BB0902	1.66239	10.3377	19.2139	1.00905e-10	4.14045e-09	14.889	50S ribosomal protein L25 (General stress protein CTC)	rplY ctc BB0902	204	This is one of the proteins that binds to the 5S RNA in the ribosome where it forms part of the central protuberance. {ECO:0000255|HAMAP-Rule:MF_01334}.	translation [GO:0006412]	ribosome [GO:0005840]	5S rRNA binding [GO:0008097]; structural constituent of ribosome [GO:0003735]
AYT36_RS04865	BB0962	4.38135	11.4458	28.9611	6.34259e-13	8.3531e-11	20.1584	60 kDa chaperonin (GroEL protein) (Protein Cpn60)	groL cpn60 groEL mopA BB0962	547	Prevents misfolding and promotes the refolding and proper assembly of unfolded polypeptides generated under stress conditions. {ECO:0000255|HAMAP-Rule:MF_00600}.	protein refolding [GO:0042026]	cytoplasm [GO:0005737]	ATP binding [GO:0005524]
AYT36_RS04870	BB0963	7.78458	9.03695	68.3001	1.3495e-17	6.70028e-14	30.0853	10 kDa chaperonin (GroES protein) (Protein Cpn10)	groS cpn10 groES BB0963	95	Binds to Cpn60 in the presence of Mg-ATP and suppresses the ATPase activity of the latter. {ECO:0000250}.	protein folding [GO:0006457]	cytoplasm [GO:0005737]	ATP binding [GO:0005524]
AYT36_RS04915	BB0972	1.42619	6.791	11.279	5.86565e-08	6.78857e-07	8.34196	Probable transcriptional regulator	BB0972	250		regulation of transcription, DNA-templated [GO:0006355]; transcription, DNA-templated [GO:0006351]		DNA binding [GO:0003677]
AYT36_RS05560	BB1100	3.63188	4.44567	17.1021	4.17023e-10	1.26251e-08	13.7417	Mg(2+) transport ATPase (EC 3.6.3.2)	mgtA BB1100	918			integral component of membrane [GO:0016021]	magnesium-importing ATPase activity [GO:0015444]; nucleotide binding [GO:0000166]
AYT36_RS05880	BB1164	1.46863	5.9034	11.909	3.12067e-08	4.03493e-07	9.13889	Putative LysR-family transcriptional regulator	BB1164	300		transcription, DNA-templated [GO:0006351]		DNA binding [GO:0003677]; DNA binding transcription factor activity [GO:0003700]
AYT36_RS06300	BB1248	1.94174	6.5009	15.7428	1.13556e-09	2.78967e-08	12.5242	Lon protease (EC 3.4.21.53) (ATP-dependent protease La)	lon BB1248	783	ATP-dependent serine protease that mediates the selective degradation of mutant and abnormal proteins as well as certain short-lived regulatory proteins. Required for cellular homeostasis and for survival from DNA damage and developmental changes induced by stress. Degrades polypeptides processively to yield small peptide fragments that are 5 to 10 amino acids long. Binds to DNA in a double-stran…	cellular response to stress [GO:0033554]; protein quality control for misfolded or incompletely synthesized proteins [GO:0006515]	cytoplasm [GO:0005737]	ATP binding [GO:0005524]; ATP-dependent peptidase activity [GO:0004176]; sequence-specific DNA binding [GO:0043565]; serine-type endopeptidase activity [GO:0004252]
AYT36_RS06305	BB1249	2.34028	5.59634	17.4	3.38128e-10	1.0693e-08	13.8809	Heat shock protein	BB1249	135
AYT36_RS06475	BB1283	1.94988	7.68212	18.8529	1.27245e-10	5.09382e-09	14.7176	Ubiquinol oxidase subunit 2	cyoA BB1283	304			integral component of membrane [GO:0016021]; plasma membrane [GO:0005886]; respiratory chain [GO:0070469]	copper ion binding [GO:0005507]; cytochrome-c oxidase activity [GO:0004129]; cytochrome o ubiquinol oxidase activity [GO:0008827]
AYT36_RS06480	BB1284	1.61939	7.65665	16.0635	8.90319e-10	2.33885e-08	12.6794	Ubiquinol oxidase polypeptide I	cyoB BB1284	660		aerobic respiration [GO:0009060]	integral component of membrane [GO:0016021]; respiratory chain [GO:0070469]	cytochrome-c oxidase activity [GO:0004129]; heme binding [GO:0020037]; oxidoreductase activity, acting on diphenols and related substances as donors, oxygen as acceptor [GO:0016682]
AYT36_RS06510	BB1290	1.5307	6.46378	12.94	1.17825e-08	1.79449e-07	10.0785	Uncharacterized protein	BB1290	251
AYT36_RS06520	BB1292	1.76479	9.75198	18.5363	1.56479e-10	5.96619e-09	14.4378	Putative exported protein	BB1292	110
AYT36_RS06525	BB1293	1.46473	5.37343	10.9022	8.67826e-08	9.57502e-07	8.15613	Putative lipoprotein	BB1293	145
AYT36_RS06760	BB1340	2.23099	6.88471	21.0444	3.30477e-11	1.76432e-09	16.1715	Putative TetR-family transcriptional regulator	BB1340	196		regulation of transcription, DNA-templated [GO:0006355]; transcription, DNA-templated [GO:0006351]		DNA binding [GO:0003677]
AYT36_RS06765		2.26041	4.03765	8.34881	1.71318e-06	1.21513e-05	5.27675
AYT36_RS06770		3.30925	6.29925	16.9836	4.53717e-10	1.32512e-08	13.5054
AYT36_RS06775		2.50067	8.83347	18.3201	1.80569e-10	6.59209e-09	14.3097
AYT36_RS06830	BB1351	2.01854	5.45546	13.5831	6.63679e-09	1.14814e-07	10.817	Probable GntR-family transcriptional regulator	BB1351	232		transcription, DNA-templated [GO:0006351]		DNA binding [GO:0003677]; DNA binding transcription factor activity [GO:0003700]
AYT36_RS06840		3.30586	8.00108	13.739	5.79567e-09	1.05405e-07	10.6753
AYT36_RS06895	BB1361	2.19938	8.93454	9.96758	2.41011e-07	2.33259e-06	6.68327	Putative secreted protein	BB1361	114			integral component of membrane [GO:0016021]
AYT36_RS06950	BB1372	1.57452	5.9376	10.8842	8.84455e-08	9.7153e-07	8.03319	3-octaprenyl-4-hydroxybenzoate carboxy-lyase (EC 4.1.1.98) (Polyprenyl p-hydroxybenzoate decarboxylase)	ubiD BB1372	514	Catalyzes the decarboxylation of 3-octaprenyl-4-hydroxy benzoate to 2-octaprenylphenol, an intermediate step in ubiquinone biosynthesis. {ECO:0000255|HAMAP-Rule:MF_01636}.	ubiquinone biosynthetic process [GO:0006744]	plasma membrane [GO:0005886]	3-octaprenyl-4-hydroxybenzoate carboxy-lyase activity [GO:0008694]; metal ion binding [GO:0046872]
AYT36_RS07045	BB1391	3.51475	6.536	31.9973	1.83049e-13	3.88387e-11	21.4263	Curved DNA-binding protein	cbpA BB1391	267		protein folding [GO:0006457]		DNA binding [GO:0003677]; unfolded protein binding [GO:0051082]
AYT36_RS07050	BB1392	3.13275	4.44837	13.22	9.1493e-09	1.48356e-07	10.6185	Uncharacterized protein	BB1392	105
AYT36_RS07055	BB1393	1.52885	4.90486	8.98715	7.65936e-07	6.18353e-06	5.96007	Putative membrane protein	BB1393	237			integral component of membrane [GO:0016021]
AYT36_RS07090	BB1400	2.23253	5.25498	9.80114	2.91408e-07	2.74023e-06	6.88857	Translation initiation factor IF-1 2	infA2 BB1400	87	One of the essential components for the initiation of protein synthesis. Stabilizes the binding of IF-2 and IF-3 on the 30S subunit to which N-formylmethionyl-tRNA(fMet) subsequently binds. Helps modulate mRNA selection, yielding the 30S pre-initiation complex (PIC). Upon addition of the 50S ribosomal subunit IF-1, IF-2 and IF-3 are released leaving the mature 70S translation initiation complex. …		cytoplasm [GO:0005737]	rRNA binding [GO:0019843]; translation initiation factor activity [GO:0003743]
AYT36_RS07130	BB1408	1.92858	7.15211	14.295	3.61276e-09	7.03426e-08	11.2366	Fructose-1,6-bisphosphate aldolase (FBP aldolase) (EC 4.1.2.13)	fba BB1408	354	Catalyzes the aldol condensation of dihydroxyacetone phosphate (DHAP or glycerone-phosphate) with glyceraldehyde 3-phosphate (G3P) to form fructose 1,6-bisphosphate (FBP) in gluconeogenesis and the reverse reaction in glycolysis. {ECO:0000256|RuleBase:RU365019}.	glycolytic process [GO:0006096]		fructose-bisphosphate aldolase activity [GO:0004332]; zinc ion binding [GO:0008270]
AYT36_RS07330	BB1446	1.54153	8.6037	18.2708	1.8659e-10	6.76219e-09	14.2819	Carbamoyl-phosphate synthase small chain (EC 6.3.5.5) (Carbamoyl-phosphate synthetase glutamine chain)	carA BB1446	347		'de novo' pyrimidine nucleobase biosynthetic process [GO:0006207]; 'de novo' UMP biosynthetic process [GO:0044205]; arginine biosynthetic process [GO:0006526]; glutamine metabolic process [GO:0006541]		ATP binding [GO:0005524]; carbamoyl-phosphate synthase (glutamine-hydrolyzing) activity [GO:0004088]
AYT36_RS07395	BB1459	1.83895	7.97129	17.6956	2.75496e-10	9.23533e-09	13.8937	Ribosomal RNA large subunit methyltransferase E (EC 2.1.1.166) (23S rRNA Um2552 methyltransferase) (rRNA (uridine-2'-O-)-methyltransferase)	rlmE ftsJ rrmJ BB1459	210	Specifically methylates the uridine in position 2552 of 23S rRNA at the 2'-O position of the ribose in the fully assembled 50S ribosomal subunit. {ECO:0000255|HAMAP-Rule:MF_01547}.	RNA methylation [GO:0001510]; rRNA processing [GO:0006364]	cytoplasm [GO:0005737]	methyltransferase activity [GO:0008168]
AYT36_RS07480	BB1475	2.58659	4.84807	13.1828	9.4598e-09	1.50488e-07	10.5321	Putative exported protein	BB1475	232
AYT36_RS07570	BB1493	3.13298	4.91462	14.7389	2.50646e-09	5.29555e-08	11.8946	Putative branched-chain amino acid transporter substrate-binding protein	BB1493	402
AYT36_RS07655	BB1510	1.59157	5.97529	11.7285	3.72822e-08	4.65091e-07	8.93617	Putative GntR-family transcriptional regulator	BB1510	237		transcription, DNA-templated [GO:0006351]		DNA binding [GO:0003677]; DNA binding transcription factor activity [GO:0003700]
AYT36_RS07875	BB1554	1.57458	6.29224	14.6801	2.62915e-09	5.5079e-08	11.677	Putative UDP-N-acetylglucosamine 1-carboxyvinyltransferase (EC 2.5.1.7)	BB1554	433				UDP-N-acetylglucosamine 1-carboxyvinyltransferase activity [GO:0008760]
AYT36_RS07885	BB1556	4.10252	6.93802	42.8084	4.79313e-15	2.37979e-12	24.9131	ABC transporter, ATP-binding protein	BB1556	616			integral component of membrane [GO:0016021]	ATPase activity, coupled to transmembrane movement of substances [GO:0042626]; ATP binding [GO:0005524]
AYT36_RS07925		1.79143	5.7822	12.0082	2.83272e-08	3.74055e-07	9.25127
AYT36_RS08105	BB1599	1.95762	4.51719	7.68002	4.18059e-06	2.60108e-05	4.25313	Putative exported protein	BB1599	323			outer membrane-bounded periplasmic space [GO:0030288]
AYT36_RS08300	BB1638	2.40147	8.56047	16.9093	4.78488e-10	1.38929e-08	13.2909	Putative RNA polymerase sigma factor	brpL BB1638	200		DNA-templated transcription, initiation [GO:0006352]		DNA binding [GO:0003677]; DNA binding transcription factor activity [GO:0003700]; sigma factor activity [GO:0016987]
AYT36_RS08570	BB1689	3.79197	5.89834	22.242	1.67172e-11	1.0247e-09	16.9348	Uncharacterized protein	BB1689	88
AYT36_RS08780	BB1733	2.30821	6.16073	16.4252	6.80229e-10	1.88678e-08	13.0951	Peptidyl-prolyl cis-trans isomerase (PPIase) (EC 5.2.1.8)	ppiB BB1733	169	PPIases accelerate the folding of proteins. It catalyzes the cis-trans isomerization of proline imidic peptide bonds in oligopeptides. {ECO:0000256|RuleBase:RU363019}.	protein folding [GO:0006457]		peptidyl-prolyl cis-trans isomerase activity [GO:0003755]
AYT36_RS08785	BB1734	2.63856	5.73807	17.3712	3.44999e-10	1.08413e-08	13.8454	Putative exported protein	BB1734	227
AYT36_RS08815		2.44715	7.87549	16.2171	7.9364e-10	2.12996e-08	12.7795
AYT36_RS08900		2.51415	10.2081	21.5891	2.41309e-11	1.36148e-09	16.3917
AYT36_RS09310	BB1836	3.35755	6.77206	31.8282	1.95563e-13	3.88387e-11	21.3713	Uncharacterized protein	BB1836	160
AYT36_RS09315	BB1837	3.23066	5.29558	24.6967	4.58446e-12	3.93288e-10	18.2147	Putative ECF-family RNA polymerase sigma factor	BB1837	234		DNA-templated transcription, initiation [GO:0006352]		DNA binding [GO:0003677]; DNA binding transcription factor activity [GO:0003700]; sigma factor activity [GO:0016987]
AYT36_RS09320	BB1838	2.98926	4.05848	15.737	1.14059e-09	2.78967e-08	12.7425	Putative exported protein	BB1838	189
AYT36_RS09325	BB1839	2.86895	4.29073	15.1375	1.81989e-09	4.10716e-08	12.2697	Putative cytochrome c	BB1839	136				electron transfer activity [GO:0009055]; heme binding [GO:0020037]; metal ion binding [GO:0046872]
AYT36_RS09330	BB1840	2.21746	10.625	20.6528	4.16313e-11	2.08787e-09	15.8147	Elongation factor P (EF-P)	efp BB1840	185	Involved in peptide bond synthesis. Stimulates efficient translation and peptide-bond synthesis on native or reconstituted 70S ribosomes in vitro. Probably functions indirectly by altering the affinity of the ribosome for aminoacyl-tRNA, thus increasing their reactivity as acceptors for peptidyl transferase. {ECO:0000255|HAMAP-Rule:MF_00141}.		cytoplasm [GO:0005737]	translation elongation factor activity [GO:0003746]
AYT36_RS09380	BB1850	1.39092	7.59675	13.7588	5.69693e-09	1.0399e-07	10.7285	Aconitate hydratase B (EC 4.2.1.3) (EC 4.2.1.99) (2-methylisocitrate dehydratase)	acnB BB1850	863		tricarboxylic acid cycle [GO:0006099]	cytosol [GO:0005829]	2-methylisocitrate dehydratase activity [GO:0047456]; 4 iron, 4 sulfur cluster binding [GO:0051539]; aconitate hydratase activity [GO:0003994]; metal ion binding [GO:0046872]
AYT36_RS09495	BB1867	1.46906	5.84789	11.8364	3.35126e-08	4.26641e-07	9.07282	Ribosomal silencing factor RsfS	rsfS BB1867	128	Functions as a ribosomal silencing factor. Interacts with ribosomal protein L14 (rplN), blocking formation of intersubunit bridge B8. Prevents association of the 30S and 50S ribosomal subunits and the formation of functional ribosomes, thus repressing translation. {ECO:0000256|HAMAP-Rule:MF_01477}.	mature ribosome assembly [GO:0042256]; negative regulation of ribosome biogenesis [GO:0090071]; negative regulation of translation [GO:0017148]	cytoplasm [GO:0005737]
AYT36_RS09610	BB1890	1.74447	4.41082	8.85653	8.99929e-07	7.04755e-06	5.88354	Putative transcriptional regulator (MarR family)	BB1890	162		transcription, DNA-templated [GO:0006351]		DNA binding [GO:0003677]; DNA binding transcription factor activity [GO:0003700]
AYT36_RS09630	BB1894	2.21036	8.3038	19.3753	9.10861e-11	3.86532e-09	15.0426	Protease HtpX homolog (EC 3.4.24.-)	htpX BB1894	293			integral component of membrane [GO:0016021]; plasma membrane [GO:0005886]	metal ion binding [GO:0046872]; metalloendopeptidase activity [GO:0004222]
AYT36_RS09690	BB1905	1.42046	6.27628	12.1799	2.3997e-08	3.22886e-07	9.35919	Putative extracellular heme-binding protein	BB1905	980			cell outer membrane [GO:0009279]; integral component of membrane [GO:0016021]
AYT36_RS09695	BB1906	1.59236	9.56991	17.8297	2.51316e-10	8.65301e-09	13.9433	Putative iron-sulfur protein	BB1906	430		cellular metabolic process [GO:0044237]		2 iron, 2 sulfur cluster binding [GO:0051537]; iron ion binding [GO:0005506]; oxidoreductase activity [GO:0016491]
AYT36_RS09705	BB1908	1.5627	4.38182	8.95332	7.98463e-07	6.3979e-06	6.01892	Putative exported protein	BB1908	321			outer membrane-bounded periplasmic space [GO:0030288]
AYT36_RS09735	BB1914	1.47143	10.8167	13.5538	6.80914e-09	1.17387e-07	10.4264	30S ribosomal protein S6	rpsF BB1914	126	Binds together with S18 to 16S ribosomal RNA. {ECO:0000255|HAMAP-Rule:MF_00360}.	translation [GO:0006412]	ribosome [GO:0005840]	rRNA binding [GO:0019843]; structural constituent of ribosome [GO:0003735]
AYT36_RS09745	BB1916	1.98045	9.08656	14.8959	2.20745e-09	4.78601e-08	11.6593	30S ribosomal protein S18	rpsR BB1916	90	Binds as a heterodimer with protein S6 to the central domain of the 16S rRNA, where it helps stabilize the platform of the 30S subunit. {ECO:0000255|HAMAP-Rule:MF_00270}.	translation [GO:0006412]	ribosome [GO:0005840]	rRNA binding [GO:0019843]; structural constituent of ribosome [GO:0003735]
AYT36_RS09755	BB1918	2.63733	7.78739	30.6274	3.15935e-13	5.40903e-11	20.8954	Uncharacterized protein	BB1918	278
AYT36_RS09760	BB1919	1.39168	7.81005	14.7209	2.54332e-09	5.35067e-08	11.566	Replicative DNA helicase (EC 3.6.4.12)	dnaB BB1919	457	Participates in initiation and elongation during chromosome replication; it exhibits DNA-dependent ATPase activity and contains distinct active sites for ATP binding, DNA binding, and interaction with DnaC protein, primase, and other prepriming proteins. {ECO:0000256|RuleBase:RU362085}.	DNA replication, synthesis of RNA primer [GO:0006269]	primosome complex [GO:1990077]	ATP binding [GO:0005524]; DNA binding [GO:0003677]; DNA helicase activity [GO:0003678]
AYT36_RS09785	BB1924	1.53144	5.17358	8.38917	1.62604e-06	1.16163e-05	5.11592	Uncharacterized protein	BB1924	150
AYT36_RS09825	BB1932	2.53207	8.17597	11.5903	4.27885e-08	5.21977e-07	8.54552	Putative DNA-binding protein (Histone)	bph3 BB1932	123		regulation of transcription, DNA-templated [GO:0006355]	intracellular [GO:0005622]	DNA binding [GO:0003677]
AYT36_RS09840	BB1935	2.73284	8.76892	32.8377	1.32439e-13	3.2878e-11	21.766	Phospho-2-dehydro-3-deoxyheptonate aldolase (EC 2.5.1.54) (3-deoxy-D-arabino-heptulosonate 7-phosphate synthase) (DAHP synthase) (Phospho-2-keto-3-deoxyheptonate aldolase)	aroG BB1935	357	Stereospecific condensation of phosphoenolpyruvate (PEP) and D-erythrose-4-phosphate (E4P) giving rise to 3-deoxy-D-arabino-heptulosonate-7-phosphate (DAHP). {ECO:0000256|PIRNR:PIRNR001361}.	aromatic amino acid family biosynthetic process [GO:0009073]; chorismate biosynthetic process [GO:0009423]		3-deoxy-7-phosphoheptulonate synthase activity [GO:0003849]
AYT36_RS09905	BB1948	1.91703	5.15869	11.3818	5.28145e-08	6.19915e-07	8.7013	Putative exported protein	BB1948	328			outer membrane-bounded periplasmic space [GO:0030288]
AYT36_RS09925	BB1952	1.51804	8.12	11.5406	4.49779e-08	5.44672e-07	8.50092	Uncharacterized protein	BB1952	203
AYT36_RS09935	BB1954	1.84911	6.56027	17.6869	2.77153e-10	9.23533e-09	13.993	Putative c'cytochrome	BB1954	152			periplasmic space [GO:0042597]	electron transfer activity [GO:0009055]; heme binding [GO:0020037]; iron ion binding [GO:0005506]
AYT36_RS09940	BB1955	3.11764	8.12609	27.4012	1.26285e-12	1.45816e-10	19.4842	Putative integral membrane protein	BB1955	231		respiratory electron transport chain [GO:0022904]	integral component of membrane [GO:0016021]	electron transfer activity [GO:0009055]
AYT36_RS09945	BB1956	4.2504	8.82179	22.1231	1.78588e-11	1.0683e-09	16.7349	Uncharacterized protein	BB1956	93
AYT36_RS09980	BB1963	1.82563	4.40145	8.1065	2.3528e-06	1.57011e-05	4.88131	Uncharacterized protein	BB1963	88
AYT36_RS09990	BB1965	2.61464	6.78064	16.0466	9.01687e-10	2.35625e-08	12.731	Uncharacterized protein	BB1965	85
AYT36_RS09995		3.30487	6.59046	23.2397	9.72653e-12	6.61537e-10	17.4496
AYT36_RS10035	BB1973	2.43014	6.09493	20.0364	6.03857e-11	2.85538e-09	15.6081	Putative acetyltransferase	BB1973	147				transferase activity [GO:0016740]
AYT36_RS10040		3.45248	8.58968	24.0259	6.4465e-12	5.24703e-10	17.7977
AYT36_RS10115	BB1986	1.50773	7.75393	15.9887	9.41926e-10	2.41065e-08	12.6159	Argininosuccinate synthase (EC 6.3.4.5) (Citrulline--aspartate ligase)	argG BB1986	445		arginine biosynthetic process [GO:0006526]	cytoplasm [GO:0005737]	argininosuccinate synthase activity [GO:0004055]; ATP binding [GO:0005524]; protein homodimerization activity [GO:0042803]
AYT36_RS10180	BB1999	1.90616	4.61184	10.5556	1.25671e-07	1.31915e-06	7.89213	Putative exported protein	BB1999	329			outer membrane-bounded periplasmic space [GO:0030288]
AYT36_RS10185	BB2000	2.50277	5.77962	21.642	2.34156e-11	1.3363e-09	16.5943	Putative aldolase	BB2000	258		glucarate catabolic process [GO:0019394]		2-dehydro-3-deoxyglucarate aldolase activity [GO:0008672]; metal ion binding [GO:0046872]
AYT36_RS10190	BB2001	3.89813	11.6939	45.43	2.27366e-15	1.67011e-12	25.7829	30S ribosomal protein S20	rpsT BB2001	87	Binds directly to 16S ribosomal RNA. {ECO:0000255|HAMAP-Rule:MF_00500}.	translation [GO:0006412]	ribosome [GO:0005840]	rRNA binding [GO:0019843]; structural constituent of ribosome [GO:0003735]
AYT36_RS10195	BB2002	1.60589	7.4567	12.9476	1.17007e-08	1.7901e-07	9.9731	Putative membrane protein	BB2002	334			integral component of membrane [GO:0016021]
AYT36_RS10370	BB2038	3.23154	10.1988	16.6082	5.94896e-10	1.67821e-08	13.019	50S ribosomal protein L35	rpmI BB2038	65		translation [GO:0006412]	ribosome [GO:0005840]	structural constituent of ribosome [GO:0003735]
AYT36_RS10375	BB2039	2.82243	10.1325	31.9499	1.86468e-13	3.88387e-11	21.4139	50S ribosomal protein L20	rplT BB2039	119	Binds directly to 23S ribosomal RNA and is necessary for the in vitro assembly process of the 50S ribosomal subunit. It is not involved in the protein synthesizing functions of that subunit. {ECO:0000255|HAMAP-Rule:MF_00382}.	translation [GO:0006412]	ribosome [GO:0005840]	rRNA binding [GO:0019843]; structural constituent of ribosome [GO:0003735]
AYT36_RS10380	BB2040	2.68466	7.39059	25.6884	2.81442e-12	2.81665e-10	18.6808	Phenylalanine--tRNA ligase alpha subunit (EC 6.1.1.20) (Phenylalanyl-tRNA synthetase alpha subunit) (PheRS)	pheS BB2040	348		phenylalanyl-tRNA aminoacylation [GO:0006432]	cytoplasm [GO:0005737]	ATP binding [GO:0005524]; metal ion binding [GO:0046872]; phenylalanine-tRNA ligase activity [GO:0004826]; tRNA binding [GO:0000049]
AYT36_RS10395	BB2043	1.54178	5.65159	12.2205	2.30807e-08	3.1441e-07	9.49421	Putative MerR-family transcriptional regulator	BB2043	136		regulation of transcription, DNA-templated [GO:0006355]		DNA binding [GO:0003677]
AYT36_RS10400		2.11651	5.09444	13.7204	5.88939e-09	1.05945e-07	10.9912
AYT36_RS10470		1.73748	4.14725	7.67597	4.20394e-06	2.61234e-05	4.3318
AYT36_RS10580	BB2076	1.84006	7.7656	16.2638	7.66504e-10	2.08537e-08	12.8271	Protein RecA (Recombinase A)	recA BB2076	353	Can catalyze the hydrolysis of ATP in the presence of single-stranded DNA, the ATP-dependent uptake of single-stranded DNA by duplex DNA, and the ATP-dependent hybridization of homologous single-stranded DNAs. It interacts with LexA causing its activation and leading to its autocatalytic cleavage. {ECO:0000255|HAMAP-Rule:MF_00268}.	DNA recombination [GO:0006310]; DNA repair [GO:0006281]; SOS response [GO:0009432]	cytoplasm [GO:0005737]	ATP binding [GO:0005524]; DNA-dependent ATPase activity [GO:0008094]; single-stranded DNA binding [GO:0003697]
AYT36_RS10725	BB2104	1.44683	6.70365	12.9282	1.19102e-08	1.80287e-07	10.0373	Uncharacterized protein	BB2104	152
AYT36_RS10810		1.9494	5.18829	12.8016	1.33754e-08	1.98829e-07	10.1284
AYT36_RS10910		2.17619	7.84597	18.8408	1.28243e-10	5.09382e-09	14.6993
AYT36_RS10915	BB2140	2.29358	7.58575	23.1226	1.03524e-11	6.85332e-10	17.3328	Uncharacterized protein	BB2140	92
AYT36_RS10920	BB2141	3.05182	7.00554	23.8765	6.96361e-12	5.5002e-10	17.7694	Uncharacterized protein	BB2141	88
AYT36_RS11040	BB2165	2.2311	4.2363	12.1892	2.37835e-08	3.20884e-07	9.6631	Putative membrane protein	BB2165	182			integral component of membrane [GO:0016021]
AYT36_RS11045	BB2166	1.50769	6.14918	12.2564	2.22999e-08	3.05854e-07	9.45276	DedA-family integral membrane protein	BB2166	212			integral component of membrane [GO:0016021]
AYT36_RS11475	BB2249	2.05598	12.4232	12.6658	1.51646e-08	2.19256e-07	9.55808	Cold shock-like protein CspA	cspA BB2249	67		regulation of transcription, DNA-templated [GO:0006355]; transcription, DNA-templated [GO:0006351]	cytoplasm [GO:0005737]	DNA binding [GO:0003677]
AYT36_RS11495	BB2253	1.31765	8.53234	14.6016	2.80355e-09	5.79985e-08	11.4251	Trigger factor (TF) (EC 5.2.1.8) (PPIase)	tig BB2253	436	Involved in protein export. Acts as a chaperone by maintaining the newly synthesized protein in an open conformation. Functions as a peptidyl-prolyl cis-trans isomerase. {ECO:0000255|HAMAP-Rule:MF_00303}.	cell cycle [GO:0007049]; cell division [GO:0051301]; protein folding [GO:0006457]; protein transport [GO:0015031]	cytoplasm [GO:0005737]	peptidyl-prolyl cis-trans isomerase activity [GO:0003755]
AYT36_RS11510	BB2256	2.4435	9.73913	28.9426	6.39311e-13	8.3531e-11	20.1609	Lon protease (EC 3.4.21.53) (ATP-dependent protease La)	lon BB2256	817	ATP-dependent serine protease that mediates the selective degradation of mutant and abnormal proteins as well as certain short-lived regulatory proteins. Required for cellular homeostasis and for survival from DNA damage and developmental changes induced by stress. Degrades polypeptides processively to yield small peptide fragments that are 5 to 10 amino acids long. Binds to DNA in a double-stran…	cellular response to stress [GO:0033554]; protein quality control for misfolded or incompletely synthesized proteins [GO:0006515]	cytoplasm [GO:0005737]	ATP binding [GO:0005524]; ATP-dependent peptidase activity [GO:0004176]; sequence-specific DNA binding [GO:0043565]; serine-type endopeptidase activity [GO:0004252]
AYT36_RS11515	BB2257	1.89316	5.44924	11.9705	2.93877e-08	3.86006e-07	9.26598	Probable LysR-family transcriptional regulator	BB2257	316		transcription, DNA-templated [GO:0006351]		DNA binding [GO:0003677]; DNA binding transcription factor activity [GO:0003700]
AYT36_RS11605	BB2275	4.17899	8.59421	47.0295	1.47256e-15	1.67011e-12	26.1456	Putative DNA-binding protein	BB2275	170				DNA binding transcription factor activity [GO:0003700]; double-stranded DNA binding [GO:0003690]
AYT36_RS11610	BB2276	2.50819	8.71379	25.2039	3.56372e-12	3.33847e-10	18.4084	Cysteine desulfurase IscS (EC 2.8.1.7)	iscS BB2276	403	Master enzyme that delivers sulfur to a number of partners involved in Fe-S cluster assembly, tRNA modification or cofactor biosynthesis. Catalyzes the removal of elemental sulfur atoms from cysteine to produce alanine. Functions as a sulfur delivery protein for Fe-S cluster synthesis onto IscU, an Fe-S scaffold assembly protein, as well as other S acceptor proteins. {ECO:0000256|HAMAP-Rule:MF_00…	[2Fe-2S] cluster assembly [GO:0044571]	cytoplasm [GO:0005737]	2 iron, 2 sulfur cluster binding [GO:0051537]; cysteine desulfurase activity [GO:0031071]; lyase activity [GO:0016829]; metal ion binding [GO:0046872]; pyridoxal phosphate binding [GO:0030170]
AYT36_RS11625	BB2279	1.56416	6.49427	13.2557	8.86248e-09	1.45222e-07	10.3735	Co-chaperone protein HscB homolog	hscB BB2279	170	Co-chaperone involved in the maturation of iron-sulfur cluster-containing proteins. Seems to help targeting proteins to be folded toward HscA. {ECO:0000255|HAMAP-Rule:MF_00682}.	protein complex oligomerization [GO:0051259]; protein maturation by iron-sulfur cluster transfer [GO:0097428]		ATPase activator activity [GO:0001671]; chaperone binding [GO:0051087]
AYT36_RS11705		1.63046	7.58455	12.8574	1.27067e-08	1.906e-07	9.87509
AYT36_RS11815	BB2317	1.53698	5.65318	11.0258	7.62285e-08	8.54344e-07	8.24024	Uncharacterized protein	BB2317	278
AYT36_RS11860	BB2325	1.93005	4.22171	10.1535	1.95519e-07	1.9493e-06	7.4988	Uncharacterized protein	BB2325	203
AYT36_RS12070		2.36421	6.58546	17.8115	2.54449e-10	8.65301e-09	14.0748
AYT36_RS12075	BB2366	2.47582	5.20305	13.4211	7.65181e-09	1.28923e-07	10.7016	Putative DNA-binding protein	BB2366	174				DNA binding [GO:0003677]
AYT36_RS12080	BB2367	2.6279	5.17412	17.6186	2.905e-10	9.61554e-09	14.0727	Putative regulatory protein	BB2367	163		regulation of transcription, DNA-templated [GO:0006355]		DNA binding [GO:0003677]
AYT36_RS12525	BB2457	2.61074	4.49394	12.8352	1.29677e-08	1.9393e-07	10.253	Permease component of ABC transporter	BB2457	255		transmembrane transport [GO:0055085]	integral component of membrane [GO:0016021]; plasma membrane [GO:0005886]
AYT36_RS12595	BB2471	2.56875	5.23124	14.1421	4.10758e-09	7.87418e-08	11.343	Ribonuclease VapC (RNase VapC) (EC 3.1.-.-) (Toxin VapC)	stbB vapC BB2471	141	Toxic component of a toxin-antitoxin (TA) system. An RNase. {ECO:0000256|HAMAP-Rule:MF_00265}.			magnesium ion binding [GO:0000287]; ribonuclease activity [GO:0004540]; toxin activity [GO:0090729]
AYT36_RS12600	BB2472	3.41615	5.92478	25.3872	3.25758e-12	3.14997e-10	18.5722	Putative plasmid stability protein	stbC BB2472	79		regulation of transcription, DNA-templated [GO:0006355]		DNA binding [GO:0003677]
AYT36_RS12715	BB2493	2.91456	7.24367	17.0422	4.35162e-10	1.29368e-08	13.4536	Putative phage-related DNA-binding protein	BB2493	403				sequence-specific DNA binding [GO:0043565]
AYT36_RS12720	BB2494	4.66361	8.61923	21.509	2.52609e-11	1.39356e-09	16.3817	Uncharacterized protein	BB2494	218
AYT36_RS12725		2.88837	5.6404	19.9102	6.52494e-11	2.99715e-09	15.5616
AYT36_RS12775	BB2504	1.52453	5.0645	9.88253	2.65485e-07	2.53487e-06	7.03909	Putative membrane transport ATPase	BB2504	778		metal ion transport [GO:0030001]	integral component of membrane [GO:0016021]; plasma membrane [GO:0005886]	cation-transporting ATPase activity [GO:0019829]; metal ion binding [GO:0046872]; nucleotide binding [GO:0000166]
AYT36_RS12790	BB2507	1.54013	7.29192	15.8242	1.06707e-09	2.65415e-08	12.5167	Argininosuccinate lyase (ASAL) (EC 4.3.2.1) (Arginosuccinase)	argH BB2507	473		arginine biosynthetic process via ornithine [GO:0042450]	cytoplasm [GO:0005737]	argininosuccinate lyase activity [GO:0004056]
AYT36_RS12915	BB2532	2.18367	7.1218	15.4311	1.44473e-09	3.41575e-08	12.2033	Oligopeptidase A (EC 3.4.24.70)	prlC BB2532	704				metal ion binding [GO:0046872]; metalloendopeptidase activity [GO:0004222]
AYT36_RS13275	BB2605	2.17162	11.3571	23.6072	8.01205e-12	5.93729e-10	17.532	30S ribosomal protein S2	rpsB BB2605	249		translation [GO:0006412]	small ribosomal subunit [GO:0015935]	structural constituent of ribosome [GO:0003735]
AYT36_RS13280	BB2606	2.63769	9.88905	26.7425	1.70863e-12	1.92804e-10	19.1489	Elongation factor Ts (EF-Ts)	tsf BB2606	292	Associates with the EF-Tu.GDP complex and induces the exchange of GDP to GTP. It remains bound to the aminoacyl-tRNA.EF-Tu.GTP complex up to the GTP hydrolysis stage on the ribosome. {ECO:0000255|HAMAP-Rule:MF_00050}.		cytoplasm [GO:0005737]	translation elongation factor activity [GO:0003746]
AYT36_RS13285	BB2607	1.83419	8.22691	20.7957	3.82474e-11	1.95771e-09	15.9538	Uridylate kinase (UK) (EC 2.7.4.22) (Uridine monophosphate kinase) (UMP kinase) (UMPK)	pyrH smbA BB2607	238	Catalyzes the reversible phosphorylation of UMP to UDP. {ECO:0000255|HAMAP-Rule:MF_01220}.	'de novo' CTP biosynthetic process [GO:0044210]	cytoplasm [GO:0005737]	ATP binding [GO:0005524]; UMP kinase activity [GO:0033862]
AYT36_RS13645	BB2679	1.82116	6.3919	13.2211	9.14013e-09	1.48356e-07	10.3491	Sodium/solute symporter	BB2679	632			integral component of membrane [GO:0016021]	transmembrane transporter activity [GO:0022857]
AYT36_RS13660	BB2682	2.81362	4.14762	12.219	2.31137e-08	3.1441e-07	9.70161	Probable LysR-family transcriptional regulator	BB2682	294		transcription, DNA-templated [GO:0006351]		DNA binding [GO:0003677]; DNA binding transcription factor activity [GO:0003700]
AYT36_RS13855	BB2721	2.48521	4.2808	13.3012	8.5097e-09	1.41307e-07	10.7076	Putative transcriptional regulator	BB2721	123				sequence-specific DNA binding [GO:0043565]
AYT36_RS13955	BB2742	1.7833	4.87	9.32078	5.11428e-07	4.39315e-06	6.3824	Putative DNA-binding protein	BB2742	99				sequence-specific DNA binding [GO:0043565]
AYT36_RS13960	BB2743	1.78091	5.37672	9.81959	2.85302e-07	2.69814e-06	6.89682	Uncharacterized protein	BB2743	103
AYT36_RS14370	BB2825	2.15635	4.8099	13.65	6.2606e-09	1.10619e-07	10.9652	Putative GntR-family transcriptional regulator	BB2825	226		transcription, DNA-templated [GO:0006351]		DNA binding [GO:0003677]; DNA binding transcription factor activity [GO:0003700]
AYT36_RS14600	BB2871	2.14466	4.46662	10.6222	1.16943e-07	1.2433e-06	7.9879	Pyridoxal phosphate homeostasis protein (PLP homeostasis protein)	BB2871	271	Pyridoxal 5'-phosphate (PLP)-binding protein, which is involved in PLP homeostasis. {ECO:0000256|HAMAP-Rule:MF_02087}.			pyridoxal phosphate binding [GO:0030170]
AYT36_RS14605	BB2872	2.66687	4.03525	12.9837	1.13234e-08	1.75142e-07	10.439	GntR-family transcriptional regulator	BB2872	443		transcription, DNA-templated [GO:0006351]		catalytic activity [GO:0003824]; DNA binding [GO:0003677]; DNA binding transcription factor activity [GO:0003700]; pyridoxal phosphate binding [GO:0030170]
AYT36_RS14735	BB2898	2.18382	6.78286	17.5171	3.11647e-10	1.01798e-08	13.8454	Uncharacterized protein	BB2898	165
AYT36_RS14920	BB2935	1.99894	8.47523	12.794	1.34687e-08	1.99024e-07	9.76213	Putative DNA-binding protein	dps BB2935	166		cellular iron ion homeostasis [GO:0006879]; response to stress [GO:0006950]	cell [GO:0005623]	DNA binding [GO:0003677]; ferric iron binding [GO:0008199]; oxidoreductase activity, oxidizing metal ions [GO:0016722]
AYT36_RS14955	BB2942	1.87069	4.0918	9.05807	7.02261e-07	5.70659e-06	6.1982	Probable aldehyde reductase	BB2942	267				oxidoreductase activity [GO:0016491]
AYT36_RS14965	BB2944	1.64179	4.78375	9.67874	3.35619e-07	3.08583e-06	6.84309	Probable LysR-family transcriptional regulator	BB2944	300		transcription, DNA-templated [GO:0006351]		DNA binding [GO:0003677]; DNA binding transcription factor activity [GO:0003700]
AYT36_RS14970	BB2945	1.35692	9.15598	12.6639	1.51911e-08	2.19256e-07	9.61315	Ferredoxin--NADP reductase (EC 1.18.1.2)	fpr BB2945	258				ferredoxin-NADP+ reductase activity [GO:0004324]
AYT36_RS15100	BB2971	2.23864	6.24396	17.1754	3.95936e-10	1.21699e-08	13.6499	Guanylate kinase (EC 2.7.4.8) (GMP kinase)	gmk BB2971	215	Essential for recycling GMP and indirectly, cGMP. {ECO:0000255|HAMAP-Rule:MF_00328}.		cytoplasm [GO:0005737]	ATP binding [GO:0005524]; guanylate kinase activity [GO:0004385]
AYT36_RS15105	BB2972	4.0667	5.60977	31.3512	2.36103e-13	4.50866e-11	21.0697	DNA-directed RNA polymerase subunit omega (RNAP omega subunit) (EC 2.7.7.6) (RNA polymerase omega subunit) (Transcriptase subunit omega)	rpoZ BB2972	67	Promotes RNA polymerase assembly. Latches the N- and C-terminal regions of the beta' subunit thereby facilitating its interaction with the beta and alpha subunits. {ECO:0000255|HAMAP-Rule:MF_00366}.	transcription, DNA-templated [GO:0006351]		DNA binding [GO:0003677]; DNA-directed 5'-3' RNA polymerase activity [GO:0003899]
AYT36_RS15110	BB2973	2.5891	7.98893	28.7362	6.9889e-13	8.89741e-11	20.0891	Guanosine-3',5'-bis(Diphosphate) 3'-pyrophosphohydrolase (EC 3.1.7.2)	spoT BB2973	759	In eubacteria ppGpp (guanosine 3'-diphosphate 5-' diphosphate) is a mediator of the stringent response that coordinates a variety of cellular activities in response to changes in nutritional abundance. {ECO:0000256|RuleBase:RU003847}.	guanosine tetraphosphate metabolic process [GO:0015969]		guanosine-3',5'-bis(diphosphate) 3'-diphosphatase activity [GO:0008893]
AYT36_RS15205	BB2992	2.63927	10.4816	28.4336	7.97273e-13	9.65478e-11	19.9281	Fimbrial protein	fimA BB2992	201		cell adhesion [GO:0007155]	pilus [GO:0009289]
AYT36_RS15215	BB2994	2.60827	11.116	20.2198	5.39999e-11	2.60301e-09	15.536	Virulence factors putative positive transcription regulator BvgA	bvgA BB2994	209	Member of the two-component regulatory system BvgS/BvgA. Activates the transcription of virulence genes.	pathogenesis [GO:0009405]; phosphorelay signal transduction system [GO:0000160]; regulation of transcription, DNA-templated [GO:0006355]; transcription, DNA-templated [GO:0006351]	intracellular [GO:0005622]	DNA binding [GO:0003677]
AYT36_RS15365	BB3024	2.18347	7.54691	20.1577	5.60769e-11	2.67713e-09	15.5794	Uncharacterized protein	BB3024	341				oxidoreductase activity, acting on paired donors, with incorporation or reduction of molecular oxygen [GO:0016705]
AYT36_RS15370	BB3025	2.88769	5.96515	19.8966	6.57985e-11	2.99715e-09	15.5303	Thioredoxin	trxC BB3025	127		cell redox homeostasis [GO:0045454]; glycerol ether metabolic process [GO:0006662]	cell [GO:0005623]	protein disulfide oxidoreductase activity [GO:0015035]
AYT36_RS15435	BB3038	1.56572	5.7917	10.7167	1.05676e-07	1.13567e-06	7.87112	Uncharacterized protein	BB3038	282
AYT36_RS15490	BB3049	3.08732	7.01804	30.3112	3.59572e-13	5.93803e-11	20.7711	D-amino acid dehydrogenase (EC 1.4.99.-)	dadA BB3049	434	Oxidative deamination of D-amino acids. {ECO:0000255|HAMAP-Rule:MF_01202}.	D-amino acid catabolic process [GO:0019478]		D-amino-acid dehydrogenase activity [GO:0008718]
AYT36_RS15585	BB3068	1.9413	7.40487	20.0199	6.09998e-11	2.85721e-09	15.502	Putative exported protein	BB3068	145				carbohydrate binding [GO:0030246]
AYT36_RS15590	BB3069	2.38009	6.11642	20.99	3.41166e-11	1.80201e-09	16.1921	Putative exported protein	BB3069	323			outer membrane-bounded periplasmic space [GO:0030288]
AYT36_RS15705	BB3092	2.32199	5.40852	16.8961	4.83047e-10	1.39438e-08	13.5327	Uncharacterized protein	BB3092	154				carbon-nitrogen ligase activity, with glutamine as amido-N-donor [GO:0016884]
AYT36_RS15785	BB3108	2.43907	7.61226	14.8136	2.35913e-09	5.02707e-08	11.6439	Uncharacterized protein	BB3108	70
AYT36_RS15845	BB3119	2.09361	8.40082	21.7745	2.17199e-11	1.2838e-09	16.5391	Putative membrane protein	BB3119	147			integral component of membrane [GO:0016021]
AYT36_RS16020	BB3154	1.61172	7.49246	9.21965	5.77353e-07	4.86682e-06	5.83654	Putative TetR-family transcriptional regulator	BB3154	200		regulation of transcription, DNA-templated [GO:0006355]; transcription, DNA-templated [GO:0006351]		DNA binding [GO:0003677]
AYT36_RS16075	BB3164	1.74573	7.22001	17.4389	3.29066e-10	1.05282e-08	13.7548	Putative transferase	BB3164	179		nucleoside metabolic process [GO:0009116]		transferase activity [GO:0016740]
AYT36_RS16105	BB3170	2.41514	10.8698	12.2779	2.18471e-08	3.00898e-07	9.1858	RNA-binding protein Hfq	hfq BB3170	78	RNA chaperone that binds small regulatory RNA (sRNAs) and mRNAs to facilitate mRNA translational regulation in response to envelope stress, environmental stress and changes in metabolite concentrations. Also binds with high specificity to tRNAs. {ECO:0000255|HAMAP-Rule:MF_00436}.	regulation of transcription, DNA-templated [GO:0006355]		RNA binding [GO:0003723]
AYT36_RS16150	BB3179	2.34135	8.2305	20.8768	3.64624e-11	1.90564e-09	16.0025	Nucleoside diphosphate kinase (NDK) (NDP kinase) (EC 2.7.4.6) (Nucleoside-2-P kinase)	ndk BB3179	141	Major role in the synthesis of nucleoside triphosphates other than ATP. The ATP gamma phosphate is transferred to the NDP beta phosphate via a ping-pong mechanism, using a phosphorylated active-site intermediate. {ECO:0000255|HAMAP-Rule:MF_00451}.	CTP biosynthetic process [GO:0006241]; GTP biosynthetic process [GO:0006183]; UTP biosynthetic process [GO:0006228]	cytoplasm [GO:0005737]	ATP binding [GO:0005524]; metal ion binding [GO:0046872]; nucleoside diphosphate kinase activity [GO:0004550]
AYT36_RS16190	BB3187	1.68025	9.54943	19.2968	9.5728e-11	4.02788e-09	14.9596	Ribosome maturation factor RimM	rimM BB3187	207	An accessory protein needed during the final step in the assembly of 30S ribosomal subunit, possibly for assembly of the head region. Probably interacts with S19. Essential for efficient processing of 16S rRNA. May be needed both before and after RbfA during the maturation of 16S rRNA. It has affinity for free ribosomal 30S subunits but not for 70S ribosomes. {ECO:0000255|HAMAP-Rule:MF_00014}.	rRNA processing [GO:0006364]	ribosome [GO:0005840]	ribosome binding [GO:0043022]
AYT36_RS16195	BB3188	3.22122	10.7277	39.5315	1.30065e-14	4.96748e-12	24.079	30S ribosomal protein S16	rpsP BB3188	86		translation [GO:0006412]	ribosome [GO:0005840]	structural constituent of ribosome [GO:0003735]
AYT36_RS16335	BB3216	3.41052	4.41802	18.3968	1.71589e-10	6.31067e-09	14.6197	2-keto-3-deoxygluconate permease	kdgT BB3216	340			integral component of membrane [GO:0016021]	2-keto-3-deoxygluconate:proton symporter activity [GO:0015649]
AYT36_RS16360	BB3221	3.16763	6.842	29.0956	5.98689e-13	8.25692e-11	20.2621	Putative MarR-family transcriptional regulator	BB3221	203		transcription, DNA-templated [GO:0006351]		DNA binding [GO:0003677]; DNA binding transcription factor activity [GO:0003700]
AYT36_RS16405		3.76979	10.3418	24.6924	4.5943e-12	3.93288e-10	18.1209
AYT36_RS16425	BB3234	1.47743	7.34121	14.8558	2.28007e-09	4.90068e-08	11.714	Epoxyqueuosine reductase QueH (EC 1.17.99.6) (Queuosine biosynthesis protein QueH)	queH BB3234	219	Catalyzes the conversion of epoxyqueuosine (oQ) to queuosine (Q), which is a hypermodified base found in the wobble positions of tRNA(Asp), tRNA(Asn), tRNA(His) and tRNA(Tyr). {ECO:0000256|HAMAP-Rule:MF_02089}.	queuosine biosynthetic process [GO:0008616]; tRNA processing [GO:0008033]		4 iron, 4 sulfur cluster binding [GO:0051539]; epoxyqueuosine reductase activity [GO:0052693]; metal ion binding [GO:0046872]
AYT36_RS16460	BB3241	2.22757	8.30167	14.0755	4.34516e-09	8.29758e-08	10.9669	Putative exported protein	BB3241	134		pathogenesis [GO:0009405]
AYT36_RS16510		2.21665	5.60581	15.112	1.85719e-09	4.17236e-08	12.1188
AYT36_RS16525	BB3253	1.62031	7.56434	17.8962	2.40182e-10	8.33917e-09	14.0631	Uncharacterized protein	BB3253	365
AYT36_RS16535		2.21141	8.93975	19.587	7.97384e-11	3.41294e-09	15.1657
AYT36_RS16540		2.57019	7.38361	19.6081	7.8695e-11	3.39757e-09	15.2338
AYT36_RS16575	BB3261	4.027	11.3597	35.942	4.28275e-14	1.18132e-11	22.8947	50S ribosomal protein L31 type B	rpmE2 BB3261	88		translation [GO:0006412]	ribosome [GO:0005840]	structural constituent of ribosome [GO:0003735]
AYT36_RS16580	BB3262	1.32916	8.49927	15.0524	1.94738e-09	4.33576e-08	11.8119	Putative membrane protein	BB3262	578			integral component of membrane [GO:0016021]
AYT36_RS16590	BB3264	5.76958	7.04279	45.3036	2.35463e-15	1.67011e-12	25.4462	Putative exported protein	BB3264	75
AYT36_RS16735	BB3293	2.59828	10.4032	23.8722	6.9791e-12	5.5002e-10	17.6844	Chaperone protein ClpB	clpB BB3293	865	Part of a stress-induced multi-chaperone system, it is involved in the recovery of the cell from heat-induced damage, in cooperation with DnaK, DnaJ and GrpE. Acts before DnaK, in the processing of protein aggregates. Protein binding stimulates the ATPase activity; ATP hydrolysis unfolds the denatured protein aggregates, which probably helps expose new hydrophobic binding sites on the surface of …	protein metabolic process [GO:0019538]; protein refolding [GO:0042026]; response to heat [GO:0009408]	cytoplasm [GO:0005737]	ATP binding [GO:0005524]
AYT36_RS16795		1.99887	6.88485	13.611	6.47724e-09	1.1284e-07	10.6476
AYT36_RS17135	BB3372	2.50062	9.88899	29.5552	4.92553e-13	7.27836e-11	20.4263	50S ribosomal protein L33	rpmG BB3372	55		translation [GO:0006412]	ribosome [GO:0005840]	structural constituent of ribosome [GO:0003735]
AYT36_RS17150	BB3375	2.40281	4.54579	12.373	1.99581e-08	2.78348e-07	9.80288	Putative MarR-family transcriptional regulator	BB3375	170		transcription, DNA-templated [GO:0006351]		DNA binding [GO:0003677]; DNA binding transcription factor activity [GO:0003700]
AYT36_RS17325	BB3405	2.71998	8.6166	8.02977	2.60507e-06	1.71313e-05	4.1687	Probable Fe(2+)-trafficking protein	BB3405	90	Could be a mediator in iron transactions between iron acquisition and iron-requiring processes, such as synthesis and/or repair of Fe-S clusters in biosynthetic enzymes. {ECO:0000255|HAMAP-Rule:MF_00686}.			iron ion binding [GO:0005506]
AYT36_RS17420	BB3424	1.74996	9.51736	12.0237	2.79027e-08	3.69432e-07	8.95572	Fimbrial protein	BB3424	210		cell adhesion [GO:0007155]	pilus [GO:0009289]
AYT36_RS17475	BB3435	1.95775	5.84702	10.3342	1.60016e-07	1.6412e-06	7.41416	Phenylacetic acid degradation protein	paaA BB3435	329		phenylacetate catabolic process [GO:0010124]		phenylacetyl-CoA 1,2-epoxidase activity [GO:0097266]
AYT36_RS17480	BB3436	1.81294	4.42119	7.36755	6.45924e-06	3.79978e-05	3.82302	Phenylacetic acid degradation operon negative regulatory protein	paaX BB3436	309		transcription, DNA-templated [GO:0006351]
AYT36_RS17515	BB3443	1.81701	13.967	12.9893	1.12652e-08	1.74786e-07	9.86314	50S ribosomal protein L19	rplS BB3443	126	This protein is located at the 30S-50S ribosomal subunit interface and may play a role in the structure and function of the aminoacyl-tRNA binding site. {ECO:0000255|HAMAP-Rule:MF_00402}.	translation [GO:0006412]	ribosome [GO:0005840]	structural constituent of ribosome [GO:0003735]
AYT36_RS17525	BB3445	1.8288	6.06246	13.8086	5.45774e-09	9.99914e-08	10.9365	Putative membrane protein	BB3445	126			integral component of membrane [GO:0016021]
AYT36_RS17625	BB3465	2.38205	5.52927	18.4282	1.68058e-10	6.25299e-09	14.604	Putative membrane protein	BB3465	104			integral component of plasma membrane [GO:0005887]
AYT36_RS17640	BB3468	1.46846	8.2118	15.7469	1.13194e-09	2.78967e-08	12.3969	Cytidylate kinase (CK) (EC 2.7.4.25) (Cytidine monophosphate kinase) (CMP kinase)	cmk mssA BB3468	223			cytoplasm [GO:0005737]	ATP binding [GO:0005524]; cytidylate kinase activity [GO:0004127]
AYT36_RS17670	BB3474	3.11151	11.5579	32.2237	1.6763e-13	3.88387e-11	21.517	Outer membrane protein A	ompA BB3474	193			cell outer membrane [GO:0009279]; integral component of membrane [GO:0016021]
AYT36_RS17675	BB3475	2.35438	6.15797	16.0129	9.24899e-10	2.37934e-08	12.7746	Ubiquinone biosynthesis O-methyltransferase (2-polyprenyl-6-hydroxyphenol methylase) (EC 2.1.1.222) (3-demethylubiquinone 3-O-methyltransferase) (EC 2.1.1.64)	ubiG BB3475	241	O-methyltransferase that catalyzes the 2 O-methylation steps in the ubiquinone biosynthetic pathway. {ECO:0000255|HAMAP-Rule:MF_00472}.	ubiquinone biosynthetic process [GO:0006744]		2-polyprenyl-6-methoxy-1,4-benzoquinone methyltransferase activity [GO:0008425]; 3-demethylubiquinone-9 3-O-methyltransferase activity [GO:0008689]
AYT36_RS18075	BB3557	1.72847	6.02961	9.64665	3.4836e-07	3.18528e-06	6.56711	Uncharacterized protein	BB3557	271				catalytic activity [GO:0003824]
AYT36_RS18285	BB3599	1.45814	7.59023	12.9967	1.11895e-08	1.74156e-07	10.0131	Outer membrane protein assembly factor BamD	comL bamD BB3599	266	Part of the outer membrane protein assembly complex, which is involved in assembly and insertion of beta-barrel proteins into the outer membrane. {ECO:0000256|HAMAP-Rule:MF_00922}.	Gram-negative-bacterium-type cell outer membrane assembly [GO:0043165]; protein insertion into membrane [GO:0051205]	cell outer membrane [GO:0009279]
AYT36_RS18510	BB3648	2.47414	4.01831	13.0643	1.05249e-08	1.65893e-07	10.5146	Uncharacterized protein	eha BB3648	394
AYT36_RS18625	BB3669	1.39908	9.072	11.5171	4.6052e-08	5.54971e-07	8.43786	2-oxoglutarate dehydrogenase E1 component (EC 1.2.4.2)	odhA BB3669	956		tricarboxylic acid cycle [GO:0006099]		oxoglutarate dehydrogenase (succinyl-transferring) activity [GO:0004591]; thiamine pyrophosphate binding [GO:0030976]
AYT36_RS18650	BB3674	6.71065	6.46791	47.1943	1.40931e-15	1.67011e-12	25.4595	Serotype 2 fimbrial subunit	fim2 BB3674	211		cell adhesion [GO:0007155]	pilus [GO:0009289]
AYT36_RS18670	BB3678	1.96544	7.35963	14.3726	3.38659e-09	6.67238e-08	11.2857	Uncharacterized protein	BB3678	86
AYT36_RS18690	BB3682	2.29909	7.9351	22.2162	1.69577e-11	1.02677e-09	16.8083	Succinate dehydrogenase cytochrome B subunit	sdhC BB3682	137		tricarboxylic acid cycle [GO:0006099]	integral component of membrane [GO:0016021]; succinate dehydrogenase complex [GO:0045281]	metal ion binding [GO:0046872]; succinate dehydrogenase activity [GO:0000104]
AYT36_RS18700	BB3684	2.81897	5.99805	22.5521	1.40926e-11	8.85691e-10	17.0991	Malate dehydrogenase (EC 1.1.1.37)	mdh BB3684	329	Catalyzes the reversible oxidation of malate to oxaloacetate. {ECO:0000255|HAMAP-Rule:MF_01517}.	carbohydrate metabolic process [GO:0005975]; malate metabolic process [GO:0006108]; tricarboxylic acid cycle [GO:0006099]		L-malate dehydrogenase activity [GO:0030060]
AYT36_RS18740	BB3692	5.92159	10.6564	18.2032	1.95225e-10	7.02384e-09	14.199	Uncharacterized protein	BB3692	60
AYT36_RS18745	BB3693	2.37112	4.8271	16.128	8.48239e-10	2.25214e-08	13.0087	Uncharacterized protein	BB3693	176			integral component of membrane [GO:0016021]
AYT36_RS18935	BB3730	2.61251	8.6228	23.725	7.53364e-12	5.75454e-10	17.6353	Uncharacterized protein	BB3730	103
AYT36_RS18980	BB3739	1.61691	8.46787	16.4746	6.56001e-10	1.8298e-08	12.9615	Putative integral membrane protein	BB3739	236			integral component of membrane [GO:0016021]
AYT36_RS19080	BB3759	1.62421	10.4962	20.8574	3.68805e-11	1.90741e-09	15.9442	Phosphate acyltransferase (EC 2.3.1.n2) (Acyl-ACP phosphotransacylase) (Acyl-[acyl-carrier-protein]--phosphate acyltransferase) (Phosphate-acyl-ACP acyltransferase)	plsX BB3759	352	Catalyzes the reversible formation of acyl-phosphate (acyl-PO(4)) from acyl-[acyl-carrier-protein] (acyl-ACP). This enzyme utilizes acyl-ACP as fatty acyl donor, but not acyl-CoA. {ECO:0000255|HAMAP-Rule:MF_00019}.	fatty acid biosynthetic process [GO:0006633]; phospholipid biosynthetic process [GO:0008654]	cytoplasm [GO:0005737]	transferase activity, transferring acyl groups other than amino-acyl groups [GO:0016747]
AYT36_RS19085	BB3760	2.65296	8.52015	25.7562	2.72395e-12	2.81665e-10	18.6888	50S ribosomal protein L32	rpmF BB3760	60		translation [GO:0006412]	large ribosomal subunit [GO:0015934]	structural constituent of ribosome [GO:0003735]
AYT36_RS19090	BB3761	1.38985	9.90735	17.0256	4.40346e-10	1.29368e-08	13.3445	Uncharacterized protein	BB3761	197
AYT36_RS19115	BB3766	1.61531	6.81659	13.9938	4.65726e-09	8.72577e-08	11.0099	Protein-methionine-sulfoxide reductase catalytic subunit MsrP (EC 1.8.5.-)	msrP BB3766	319	Part of the MsrPQ system that repairs oxidized periplasmic proteins containing methionine sulfoxide residues (Met-O), using respiratory chain electrons. Thus protects these proteins from oxidative-stress damage caused by reactive species of oxygen and chlorine generated by the host defense mechanisms. MsrPQ is essential for the maintenance of envelope integrity under bleach stress, rescuing a wid…	nitrate assimilation [GO:0042128]; protein repair [GO:0030091]	periplasmic space [GO:0042597]	metal ion binding [GO:0046872]; molybdopterin cofactor binding [GO:0043546]; oxidoreductase activity, acting on a sulfur group of donors, quinone or similar compound as acceptor [GO:0016672]
AYT36_RS19140	BB3771	2.41244	8.71299	17.0285	4.39438e-10	1.29368e-08	13.3763	Lipid A deacylase PagL (EC 3.1.1.77) (LPS 3-O-deacylase PagL) (Outer membrane enzyme PagL)	pagL BB3771	178	Has lipid A 3-O-deacylase activity. Hydrolyzes the ester bond at the 3 position of lipid A, a bioactive component of lipopolysaccharide (LPS), thereby releasing the primary fatty acyl moiety. {ECO:0000269|PubMed:21764941}.	lipid A metabolic process [GO:0046493]; lipopolysaccharide metabolic process [GO:0008653]	cell outer membrane [GO:0009279]; integral component of membrane [GO:0016021]	acyloxyacyl hydrolase activity [GO:0050528]; protein homodimerization activity [GO:0042803]
AYT36_RS19200	BB3783	1.38125	6.96591	13.3718	7.99308e-09	1.33622e-07	10.4285	Intracellular PHB depolymerase	BB3783	408
AYT36_RS19285	BB3800	2.13264	6.23234	12.8824	1.24186e-08	1.87411e-07	10.0433	Peptide methionine sulfoxide reductase MsrB (EC 1.8.4.12) (Peptide-methionine (R)-S-oxide reductase)	msrB BB3800	133		protein repair [GO:0030091]; response to oxidative stress [GO:0006979]		peptide-methionine (R)-S-oxide reductase activity [GO:0033743]; zinc ion binding [GO:0008270]
AYT36_RS19295	BB3802	1.66687	4.74262	8.80558	9.58789e-07	7.4265e-06	5.75352	BolA-like protein	BB3802	94
AYT36_RS19300	BB3803	2.55455	10.505	19.265	9.76806e-11	4.0755e-09	14.9198	Probable parvulin-type peptidyl-prolyl cis-trans isomerase (PPIase) (EC 5.2.1.8) (Rotamase)	BB3803	258				peptidyl-prolyl cis-trans isomerase activity [GO:0003755]
AYT36_RS19345	BB3812	1.34514	10.5952	11.4544	4.9065e-08	5.87704e-07	8.33195	Alkyl hydroperoxide reductase	ahpC BB3812	182		cell redox homeostasis [GO:0045454]	cell [GO:0005623]	antioxidant activity [GO:0016209]; oxidoreductase activity [GO:0016491]
AYT36_RS19570	BB3857	1.63331	6.15391	14.4643	3.13883e-09	6.36093e-08	11.508	Putative transcriptional regulator	BB3857	215		regulation of transcription, DNA-templated [GO:0006355]; transcription, DNA-templated [GO:0006351]		DNA binding [GO:0003677]
AYT36_RS19650	BB3873	2.00242	4.5899	10.2813	1.69642e-07	1.72951e-06	7.58214	Probable transcriptional regulator	BB3873	266		regulation of transcription, DNA-templated [GO:0006355]; transcription, DNA-templated [GO:0006351]		DNA binding [GO:0003677]
AYT36_RS19705	BB3882	4.0644	10.6622	46.8836	1.53117e-15	1.67011e-12	26.1529	30S ribosomal protein S15	rpsO BB3882	89	One of the primary rRNA binding proteins, it binds directly to 16S rRNA where it helps nucleate assembly of the platform of the 30S subunit by binding and bridging several RNA helices of the 16S rRNA. {ECO:0000255|HAMAP-Rule:MF_01343}.; Forms an intersubunit bridge (bridge B4) with the 23S rRNA of the 50S subunit in the ribosome. {ECO:0000255|HAMAP-Rule:MF_01343}.	translation [GO:0006412]	ribosome [GO:0005840]	rRNA binding [GO:0019843]; structural constituent of ribosome [GO:0003735]
AYT36_RS19710		3.48828	9.72109	40.5595	9.42878e-15	3.90116e-12	24.3895
AYT36_RS19770	BB3893	2.03461	5.86063	9.9913	2.34624e-07	2.28414e-06	7.00704	Alcaligin biosynthesis enzyme (EC 1.-.-.-)	alcA BB3893	461				oxidoreductase activity [GO:0016491]
AYT36_RS19970	BB3932	1.4265	8.23582	13.3283	8.30723e-09	1.38407e-07	10.2871	Putative zinc protease	BB3932	916				metal ion binding [GO:0046872]; metalloendopeptidase activity [GO:0004222]
AYT36_RS19975	BB3933	1.6852	8.71329	13.7216	5.88334e-09	1.05945e-07	10.6327	Chaperone protein DnaJ	dnaJ BB3933	373	Participates actively in the response to hyperosmotic and heat shock by preventing the aggregation of stress-denatured proteins and by disaggregating proteins, also in an autonomous, DnaK-independent fashion. Unfolded proteins bind initially to DnaJ; upon interaction with the DnaJ-bound protein, DnaK hydrolyzes its bound ATP, resulting in the formation of a stable complex. GrpE releases ADP from …	DNA replication [GO:0006260]; protein folding [GO:0006457]; response to heat [GO:0009408]	cytoplasm [GO:0005737]	ATP binding [GO:0005524]; heat shock protein binding [GO:0031072]; metal ion binding [GO:0046872]; unfolded protein binding [GO:0051082]
AYT36_RS19980	BB3934	3.88429	11.0728	28.4845	7.79752e-13	9.65478e-11	19.9478	Chaperone protein DnaK (HSP70) (Heat shock 70 kDa protein) (Heat shock protein 70)	dnaK BB3934	641	Acts as a chaperone. {ECO:0000255|HAMAP-Rule:MF_00332}.	protein folding [GO:0006457]		ATP binding [GO:0005524]; unfolded protein binding [GO:0051082]
AYT36_RS19985	BB3935	4.0219	6.40983	33.7891	9.27008e-14	2.42242e-11	22.0672	Putative thioredoxin	BB3935	126
AYT36_RS19990	BB3936	3.89444	7.07235	25.9681	2.46071e-12	2.59945e-10	18.8347	Protein GrpE (HSP-70 cofactor)	grpE BB3936	184	Participates actively in the response to hyperosmotic and heat shock by preventing the aggregation of stress-denatured proteins, in association with DnaK and GrpE. It is the nucleotide exchange factor for DnaK and may function as a thermosensor. Unfolded proteins bind initially to DnaJ; upon interaction with the DnaJ-bound protein, DnaK hydrolyzes its bound ATP, resulting in the formation of a st…	protein folding [GO:0006457]	cytoplasm [GO:0005737]	adenyl-nucleotide exchange factor activity [GO:0000774]; chaperone binding [GO:0051087]; protein homodimerization activity [GO:0042803]
AYT36_RS20020	BB3942	2.5285	10.8046	15.4712	1.4003e-09	3.32655e-08	12.1029	Ferric uptake regulation protein (Ferric uptake regulator)	fur BB3942	139	Acts as a global negative controlling element, employing Fe(2+) as a cofactor to bind the operator of the repressed genes. {ECO:0000250}.	transcription, DNA-templated [GO:0006351]	cytoplasm [GO:0005737]	DNA binding [GO:0003677]; DNA binding transcription factor activity [GO:0003700]; metal ion binding [GO:0046872]
AYT36_RS20155		1.58595	9.56828	14.8663	2.26084e-09	4.88047e-08	11.6213
AYT36_RS20160		2.21366	7.43645	11.7469	3.66099e-08	4.61341e-07	8.75625
AYT36_RS20165	BB3968	3.25551	4.50638	19.2239	1.00266e-10	4.14045e-09	15.1519	Putative membrane protein	BB3968	127
AYT36_RS20195	BB3974	1.91125	5.6852	9.13504	6.39502e-07	5.26449e-06	5.98433	Aspartate/glutamate leucyltransferase (EC 2.3.2.29)	bpt BB3974	244	Functions in the N-end rule pathway of protein degradation where it conjugates Leu from its aminoacyl-tRNA to the N-termini of proteins containing an N-terminal aspartate or glutamate. {ECO:0000255|HAMAP-Rule:MF_00689}.	ubiquitin-dependent protein catabolic process via the N-end rule pathway [GO:0071596]	cytoplasm [GO:0005737]	arginyltransferase activity [GO:0004057]; leucyltransferase activity [GO:0008914]
AYT36_RS20205	BB3976	2.36844	11.0923	29.9648	4.14937e-13	6.43801e-11	20.5942	Uncharacterized protein	BB3976	192
AYT36_RS20255	BB3986	2.17819	7.06041	22.7524	1.26356e-11	8.08906e-10	17.1538	Branched-chain-amino-acid aminotransferase (BCAT) (EC 2.6.1.42)	ilvE BB3986	306	Acts on leucine, isoleucine and valine. {ECO:0000256|RuleBase:RU364094}.	isoleucine biosynthetic process [GO:0009097]; leucine biosynthetic process [GO:0009098]; valine biosynthetic process [GO:0009099]		L-isoleucine transaminase activity [GO:0052656]; L-leucine transaminase activity [GO:0052654]; L-valine transaminase activity [GO:0052655]
AYT36_RS20290	BB3993	2.2401	7.7129	24.4347	5.23159e-12	4.32914e-10	18.0333	Outer membrane porin protein OmpQ	ompQ BB3993	364		ion transport [GO:0006811]	pore complex [GO:0046930]	porin activity [GO:0015288]
AYT36_RS20295	BB3994	4.37758	7.76694	29.1565	5.83318e-13	8.25692e-11	20.2815	Uncharacterized protein	BB3994	119
AYT36_RS20300	BB3995	1.67948	7.78437	8.23244	1.99348e-06	1.38429e-05	4.49777	Putative Ca2+/Na+ antiporter	BB3995	335		transmembrane transport [GO:0055085]	integral component of membrane [GO:0016021]
AYT36_RS20410	BB4017	2.12099	6.60468	20.6183	4.24952e-11	2.10989e-09	15.9324	Osmotically inducible lipoprotein B	osmB BB4017	73			outer membrane [GO:0019867]
AYT36_RS20770	BB4089	1.51228	7.12076	13.7245	5.8687e-09	1.05945e-07	10.7351	Glycine--tRNA ligase alpha subunit (EC 6.1.1.14) (Glycyl-tRNA synthetase alpha subunit) (GlyRS)	glyQ BB4089	324		glycyl-tRNA aminoacylation [GO:0006426]	cytoplasm [GO:0005737]	ATP binding [GO:0005524]; glycine-tRNA ligase activity [GO:0004820]
AYT36_RS20795	BB4094	1.61813	5.87295	11.6964	3.84887e-08	4.77741e-07	8.91863	Lactoylglutathione lyase (EC 4.4.1.5) (Glyoxalase I)	gloA BB4094	131	Catalyzes the conversion of hemimercaptal, formed from methylglyoxal and glutathione, to S-lactoylglutathione. {ECO:0000256|RuleBase:RU361179}.			lactoylglutathione lyase activity [GO:0004462]; metal ion binding [GO:0046872]
AYT36_RS20905	BB4116	1.60577	4.26011	8.21957	2.02737e-06	1.40233e-05	5.07128	Probable transcriptional regulator	BB4116	271		regulation of transcription, DNA-templated [GO:0006355]; transcription, DNA-templated [GO:0006351]		DNA binding [GO:0003677]
AYT36_RS20915		3.09087	6.27327	13.2122	9.2135e-09	1.48356e-07	10.3514
AYT36_RS20920	BB4118	3.05659	6.20249	23.6217	7.95158e-12	5.93729e-10	17.6711	Carboxynorspermidine/carboxyspermidine decarboxylase (CANS DC/CAS DC) (CANSDC/CASDC) (EC 4.1.1.96)	nspC BB4118	365	Catalyzes the decarboxylation of carboxynorspermidine and carboxyspermidine. {ECO:0000256|PIRNR:PIRNR038941}.	nor-spermidine biosynthetic process [GO:0045312]; spermidine biosynthetic process [GO:0008295]	cytoplasm [GO:0005737]	carboxy-lyase activity [GO:0016831]
AYT36_RS20925	BB4119	2.89576	6.48341	23.4702	8.6099e-12	6.19538e-10	17.5776	Putative exported protein	BB4119	421				oxidoreductase activity [GO:0016491]
AYT36_RS21065		1.72688	10.0173	15.6141	1.25356e-09	3.05095e-08	12.2346
AYT36_RS21070	BB4150	2.4091	4.56733	13.207	9.25648e-09	1.48356e-07	10.5909	Putative short-chain dehydrogenase	BB4150	246
AYT36_RS21170		1.70921	7.71072	14.5417	2.94486e-09	6.04182e-08	11.4117
AYT36_RS21220	BB4178	1.91228	5.93186	13.974	4.73656e-09	8.84098e-08	11.1018	UPF0324 membrane protein BB4178	BB4178	322			integral component of membrane [GO:0016021]; plasma membrane [GO:0005886]
AYT36_RS21385	BB4210	1.81271	10.2341	12.796	1.34441e-08	1.99024e-07	9.71332	Uncharacterized protein	BB4210	92
AYT36_RS21390	BB4211	1.49216	6.8793	12.1712	2.4198e-08	3.24711e-07	9.26529	Putative membrane protein	BB4211	130			integral component of membrane [GO:0016021]
AYT36_RS21425	BB4213	1.95433	7.09462	13.6115	6.47408e-09	1.1284e-07	10.6261	Putative hemolysin	bllY BB4213	370		aromatic amino acid family metabolic process [GO:0009072]		4-hydroxyphenylpyruvate dioxygenase activity [GO:0003868]; metal ion binding [GO:0046872]
AYT36_RS21745		3.37312	5.08137	18.9727	1.17761e-10	4.75353e-09	14.9939
AYT36_RS21795	BB4284	1.62855	7.44899	15.3339	1.55882e-09	3.61661e-08	12.1034	Putative membrane protein	BB4284	226			integral component of membrane [GO:0016021]
AYT36_RS21800	BB4285	1.63762	6.57299	12.7351	1.42211e-08	2.08283e-07	9.86275	Putative exported protein	BB4285	323			outer membrane-bounded periplasmic space [GO:0030288]
AYT36_RS21805	BB4286	1.95532	5.2628	14.0128	4.58259e-09	8.65116e-08	11.2305	Putative nicotinate-nucleotide pyrophosphorylase (EC 2.4.2.19)	nadC BB4286	301		NAD biosynthetic process [GO:0009435]		nicotinate-nucleotide diphosphorylase (carboxylating) activity [GO:0004514]
AYT36_RS22080	BB4341	2.69536	5.52938	18.9814	1.17103e-10	4.75353e-09	14.9726	Uncharacterized protein	BB4341	512
AYT36_RS22090	BB4343	2.42488	7.22314	21.5355	2.48819e-11	1.38808e-09	16.4427	Uncharacterized protein	BB4343	659				protein kinase activity [GO:0004672]
AYT36_RS22115	BB4348	1.40075	9.41577	14.2118	3.87366e-09	7.51278e-08	11.0554	Serine hydroxymethyltransferase 2 (SHMT 2) (Serine methylase 2) (EC 2.1.2.1)	glyA2 BB4348	415	Catalyzes the reversible interconversion of serine and glycine with tetrahydrofolate (THF) serving as the one-carbon carrier. This reaction serves as the major source of one-carbon groups required for the biosynthesis of purines, thymidylate, methionine, and other important biomolecules. Also exhibits THF-independent aldolase activity toward beta-hydroxyamino acids, producing glycine and aldehyde…	glycine biosynthetic process from serine [GO:0019264]; tetrahydrofolate interconversion [GO:0035999]	cytoplasm [GO:0005737]	glycine hydroxymethyltransferase activity [GO:0004372]; pyridoxal phosphate binding [GO:0030170]
AYT36_RS22140	BB4353	1.98397	9.16024	23.2514	9.66588e-12	6.61537e-10	17.3658	Putative iron-sulfur cluster insertion protein ErpA	erpA BB4353	123	Required for insertion of 4Fe-4S clusters. {ECO:0000255|HAMAP-Rule:MF_01380}.	protein maturation by iron-sulfur cluster transfer [GO:0097428]		iron-sulfur cluster binding [GO:0051536]; metal ion binding [GO:0046872]; structural molecule activity [GO:0005198]
AYT36_RS22150	BB4355	2.62692	8.32121	30.7397	3.01846e-13	5.35238e-11	20.9377	N-acetyl-gamma-glutamyl-phosphate reductase (AGPR) (EC 1.2.1.38) (N-acetyl-glutamate semialdehyde dehydrogenase) (NAGSA dehydrogenase)	argC BB4355	354	Catalyzes the NADPH-dependent reduction of N-acetyl-5-glutamyl phosphate to yield N-acetyl-L-glutamate 5-semialdehyde. {ECO:0000255|HAMAP-Rule:MF_00150}.	arginine biosynthetic process [GO:0006526]	cytoplasm [GO:0005737]	N-acetyl-gamma-glutamyl-phosphate reductase activity [GO:0003942]; NAD binding [GO:0051287]; protein dimerization activity [GO:0046983]
AYT36_RS22230	BB4371	1.45725	6.01417	10.894	8.75315e-08	9.63622e-07	8.03503	Glutamate--tRNA ligase (EC 6.1.1.17) (Glutamyl-tRNA synthetase) (GluRS)	gltX BB4371	481	Catalyzes the attachment of glutamate to tRNA(Glu) in a two-step reaction: glutamate is first activated by ATP to form Glu-AMP and then transferred to the acceptor end of tRNA(Glu). {ECO:0000255|HAMAP-Rule:MF_00022}.	glutamyl-tRNA aminoacylation [GO:0006424]	cytoplasm [GO:0005737]	ATP binding [GO:0005524]; glutamate-tRNA ligase activity [GO:0004818]; tRNA binding [GO:0000049]; zinc ion binding [GO:0008270]
AYT36_RS22250	BB4375	4.54544	7.22207	38.7346	1.67865e-14	5.95321e-12	23.755	Putative pyruvate ferredoxin/flavodoxin oxidoreductase	BB4375	1168				oxidoreductase activity, acting on the aldehyde or oxo group of donors [GO:0016903]; thiamine pyrophosphate binding [GO:0030976]
AYT36_RS22255	BB4376	2.28168	9.76655	21.2579	2.91901e-11	1.57531e-09	16.1999	Ribonucleoside-diphosphate reductase (EC 1.17.4.1)	nrdA BB4376	975	Provides the precursors necessary for DNA synthesis. Catalyzes the biosynthesis of deoxyribonucleotides from the corresponding ribonucleotides. {ECO:0000256|RuleBase:RU003410}.	DNA replication [GO:0006260]		ATP binding [GO:0005524]; ribonucleoside-diphosphate reductase activity, thioredoxin disulfide as acceptor [GO:0004748]
AYT36_RS22405	BB4406	2.09122	5.09534	14.0414	4.47265e-09	8.47584e-08	11.2762	Rubredoxin	rubA BB4406	54				electron transfer activity [GO:0009055]; iron ion binding [GO:0005506]
AYT36_RS22460	BB4417	1.85229	5.09307	10.8025	9.64336e-08	1.04769e-06	8.08459	Probable bifunctional hydroxylase/oxidoreductase	BB4417	783				FMN binding [GO:0010181]; oxidoreductase activity [GO:0016491]
AYT36_RS22575	BB4440	1.877	5.7897	12.4419	1.87001e-08	2.6302e-07	9.68422	Uncharacterized protein	BB4440	62
AYT36_RS22670	BB4459	1.62068	6.42428	14.6497	2.69527e-09	5.59916e-08	11.633	Thiazole synthase (EC 2.8.1.10)	thiG BB4459	265	Catalyzes the rearrangement of 1-deoxy-D-xylulose 5-phosphate (DXP) to produce the thiazole phosphate moiety of thiamine. Sulfur is provided by the thiocarboxylate moiety of the carrier protein ThiS. In vitro, sulfur can be provided by H(2)S. {ECO:0000255|HAMAP-Rule:MF_00443}.	thiamine biosynthetic process [GO:0009228]; thiamine diphosphate biosynthetic process [GO:0009229]	cytoplasm [GO:0005737]	transferase activity [GO:0016740]
AYT36_RS22905	BB4506	3.3882	7.74671	25.0292	3.88451e-12	3.50665e-10	18.3413	Probable sigma(54) modulation protein	rpoN BB4506	112		primary metabolic process [GO:0044238]
AYT36_RS23270	BB4580	1.73938	4.92412	10.6384	1.14924e-07	1.22446e-06	7.93385	Copper resitance protein	copA BB4580	585			periplasmic space [GO:0042597]	copper ion binding [GO:0005507]; oxidoreductase activity [GO:0016491]
AYT36_RS23280		1.54368	8.40634	14.5128	3.01566e-09	6.13638e-08	11.3518
AYT36_RS23330	BB4591	7.71683	9.32249	36.2618	3.83349e-14	1.1196e-11	22.9942	Uncharacterized protein	BB4591	78
AYT36_RS23335	BB4592	4.05183	8.12932	46.1103	1.8867e-15	1.67011e-12	25.8913	Putative binding-protein-dependent transport protein	BB4592	542		transmembrane transport [GO:0055085]	ATP-binding cassette (ABC) transporter complex [GO:0043190]
AYT36_RS23460	BB4617	2.14513	4.32159	8.77013	1.00217e-06	7.72636e-06	5.78033	7,8-dihydroneopterin aldolase (EC 4.1.2.25)	folB BB4617	119	Catalyzes the conversion of 7,8-dihydroneopterin to 6-hydroxymethyl-7,8-dihydropterin. {ECO:0000256|RuleBase:RU362079}.	folic acid biosynthetic process [GO:0046656]; tetrahydrofolate biosynthetic process [GO:0046654]		dihydroneopterin aldolase activity [GO:0004150]
AYT36_RS23500	BB4625	2.2564	10.1668	10.2339	1.78796e-07	1.81167e-06	6.96372	Phosphoglycolate phosphatase (PGP) (PGPase) (EC 3.1.3.18)	gph BB4625	234		carbohydrate metabolic process [GO:0005975]; glycolate biosynthetic process [GO:0046295]		metal ion binding [GO:0046872]; phosphoglycolate phosphatase activity [GO:0008967]
AYT36_RS23505	BB4626	1.89843	6.81135	19.8503	6.77067e-11	3.05603e-09	15.436	Anthranilate synthase component 1 (EC 4.1.3.27)	trpE BB4626	506	Part of a heterotetrameric complex that catalyzes the two-step biosynthesis of anthranilate, an intermediate in the biosynthesis of L-tryptophan. In the first step, the glutamine-binding beta subunit (TrpG) of anthranilate synthase (AS) provides the glutamine amidotransferase activity which generates ammonia as a substrate that, along with chorismate, is used in the second step, catalyzed by the …	tryptophan biosynthetic process [GO:0000162]		anthranilate synthase activity [GO:0004049]; metal ion binding [GO:0046872]
AYT36_RS23555	BB4636	1.99989	4.87314	10.6781	1.10126e-07	1.17839e-06	7.98242	Putative acyl-CoA thioester hydrolase	BB4636	171				hydrolase activity [GO:0016787]
AYT36_RS23610	BB4647	2.88451	5.82803	20.7126	4.01764e-11	2.03547e-09	16.0438	GntR-family transcription regulator	BB4647	240		transcription, DNA-templated [GO:0006351]		DNA binding [GO:0003677]; DNA binding transcription factor activity [GO:0003700]
AYT36_RS23635	BB4652	4.80915	5.66432	24.9831	3.97443e-12	3.52376e-10	18.3551	Uncharacterized protein	BB4652	63
AYT36_RS23800	BB4685	2.21878	4.87133	13.0543	1.06201e-08	1.66864e-07	10.4109	GntR-family transcriptional regulator	BB4685	246		transcription, DNA-templated [GO:0006351]		DNA binding [GO:0003677]; DNA binding transcription factor activity [GO:0003700]
AYT36_RS24185	BB4761	3.33363	7.52834	30.2368	3.70753e-13	5.93803e-11	20.7375	Exogenous ferric siderophore receptor	bfrA BB4761	754			cell outer membrane [GO:0009279]; integral component of membrane [GO:0016021]
AYT36_RS24375	BB4799	2.17345	4.70925	13.0773	1.04019e-08	1.64476e-07	10.4546	Uncharacterized protein	BB4799	297
AYT36_RS24550	BB4834	2.03232	6.92865	16.6206	5.8955e-10	1.67274e-08	13.1652	3',5'-cyclic adenosine monophosphate phosphodiesterase CpdA (3',5'-cyclic AMP phosphodiesterase) (cAMP phosphodiesterase) (EC 3.1.4.53)	cpdA BB4834	270	Hydrolyzes cAMP to 5'-AMP. Plays an important regulatory role in modulating the intracellular concentration of cAMP, thereby influencing cAMP-dependent processes. {ECO:0000256|HAMAP-Rule:MF_00905}.			3',5'-cyclic-AMP phosphodiesterase activity [GO:0004115]; metal ion binding [GO:0046872]; nucleotide binding [GO:0000166]
AYT36_RS24555	BB4835	4.45183	8.8706	42.0437	6.00875e-15	2.71213e-12	24.8152	RNA polymerase sigma factor RpoH (RNA polymerase sigma-32 factor)	rpoH BB4835	307		response to stress [GO:0006950]; transcription initiation from bacterial-type RNA polymerase promoter [GO:0001123]	cytoplasm [GO:0005737]	DNA binding [GO:0003677]; DNA binding transcription factor activity [GO:0003700]; sigma factor activity [GO:0016987]
AYT36_RS24745	BB4873	1.74638	6.33964	11.8377	3.34699e-08	4.26641e-07	8.98991	Stringent starvation protein A	sspA BB4873	203
AYT36_RS24755		1.7678	6.94631	9.24665	5.58911e-07	4.71938e-06	5.92622
AYT36_RS24920	BB4905	2.32696	4.76071	12.6522	1.53576e-08	2.21015e-07	10.0441	Uncharacterized protein	BB4905	124
AYT36_RS25015	BB4924	1.45058	9.13467	17.0443	4.34509e-10	1.29368e-08	13.377	2-isopropylmalate synthase (EC 2.3.3.13) (Alpha-IPM synthase) (Alpha-isopropylmalate synthase)	leuA BB4924	568	Catalyzes the condensation of the acetyl group of acetyl-CoA with 3-methyl-2-oxobutanoate (2-oxoisovalerate) to form 3-carboxy-3-hydroxy-4-methylpentanoate (2-isopropylmalate). {ECO:0000256|HAMAP-Rule:MF_00572, ECO:0000256|SAAS:SAAS00085026}.	leucine biosynthetic process [GO:0009098]		2-isopropylmalate synthase activity [GO:0003852]
AYT36_RS25095	BB4940	2.30165	7.19084	20.5658	4.3846e-11	2.1554e-09	15.8569	Thiol:disulfide interchange protein DsbA	dsbA BB4940	209	Involved in disulfide-bond formation. Acts by transferring its disulfide bond to other proteins (By similarity). {ECO:0000250}.	cell redox homeostasis [GO:0045454]	periplasmic space [GO:0042597]	protein disulfide oxidoreductase activity [GO:0015035]
AYT36_RS25115	BB4944	2.4879	5.1406	16.1577	8.29623e-10	2.21456e-08	13.0036	MerR-family transcriptional regulator	BB4944	124		regulation of transcription, DNA-templated [GO:0006355]		DNA binding [GO:0003677]
AYT36_RS25345	BB4990	1.67205	8.70497	15.1577	1.79098e-09	4.079e-08	11.8925	50S ribosomal protein L34	rpmH BB4990	44		translation [GO:0006412]	ribosome [GO:0005840]	structural constituent of ribosome [GO:0003735]
AYT36_RS25350	BB4991	1.51539	7.10358	14.9306	2.14673e-09	4.67479e-08	11.7975	Ribonuclease P protein component (RNase P protein) (RNaseP protein) (EC 3.1.26.5) (Protein C5)	rnpA BB4991	123	RNaseP catalyzes the removal of the 5'-leader sequence from pre-tRNA to produce the mature 5'-terminus. It can also cleave other RNA substrates such as 4.5S RNA. The protein component plays an auxiliary but essential role in vivo by binding to the 5'-leader sequence and broadening the substrate specificity of the ribozyme. {ECO:0000255|HAMAP-Rule:MF_00227}.	tRNA processing [GO:0008033]		ribonuclease P activity [GO:0004526]; tRNA binding [GO:0000049]
AYT36_RS25355	BB4992	2.64408	5.64847	17.9929	2.24913e-10	7.91982e-09	14.2947	Putative membrane protein insertion efficiency factor	BB4992	90	Could be involved in insertion of integral membrane proteins into the membrane. {ECO:0000255|HAMAP-Rule:MF_00386}.		plasma membrane [GO:0005886]
